# Supplementary material for: Geochemical characterisation of the thermo-mineral waters of Greece
Source: Environ Geochem Health. 2021 Jun 12;44(7):2111–33. doi: 10.1007/s10653-021-01001-1 (PMC9177495; doi:10.1007/s10653-021-01001-1)
Supplement: Supplementary file 1 — Supplementary file1 (XLSX 176 kb) [file 10653_2021_1001_MOESM1_ESM.xlsx]

## Sheet: Title
Supplementary Table S1
Geographic information and analytical results
Lorenza Li Vigni, Kyriaki Daskalopoulou, Sergio Calabrese, Konstantinos Kyriakopoulos, Francesco Parello, Filippo Brugnone, Walter D’Alessandro
Geochemical characterisation of the thermo-mineral waters of Greece
Environmental Geochemistry and Health

## Sheet: Thermal waters database
ID	Sample	Sector	Coordinates		Altitude	Date	References	Location	Zone		T	pH	cond	Eh	Ca	Mg	Na	K	Alk	F	Cl	NO3	SO4	SiO2	Br	Li	NH4	Ionic Balance	TDS	∂18O	∂D	d	TNKFT73	TNKT76	TNKF79	TNKT80	TNKA83	TNK2A83	TNKNN87	TNKG88	TNKVS97	TNKA00	TNKC02	TNKDSR08	TNK2DS08	TKMG88	TKMF91	TKM2F91	TLMKM89
			E	N	m						°C		µS/cm	mV	mg/l	mg/l	mg/l	mg/l	mg/l	mg/l	mg/l	mg/l	mg/l	mg/l	mg/l	µg/l	mg/l	%	mg/l	‰	‰	‰	Fournier 1973	Truesdell 1976	Fournier 1979	Tonani 1980	Arnorsson 1983	Arnorsson 1983	Nieva 1987	Giggenbach 1988	Verma 1997	Arnorsson 2000	Can 2000	Diaz-Gonzalez 2008	Diaz-Gonzalez 2008	Giggenbach 1988	Fournier 1991	Fournier 1991	Kharaka 1989
204	Pozar	34T	576793	4536059	394	2008-05-27		Aridaia	Axios Vardar	IH	36.2	6.6	1038	75	153.506	42.7856	35.1747	4.99328	701.73	0.4085	29.778	1.55025	18.2533	21.6539	bdl	211.1	0.0337812	0.727045	1221.18	-9.33474	-59.9466	14.7313	229	223	249	239	234		235	262	250	235	238	234	230	37		10	43
451	Pozar	34T	576793	4536059	371	2014-10-12		Aridaia	Axios Vardar	IH	35.8	6.72017	1017	49	156.759	44.3025	36.0345	4.96207	750.546	0.3686	28.4132	0.837135	18.0467	23.9023	0.03196	182.449	n.d.	-2.46882	1246.84	-9.41	-60	15.28	225	220	246	234	230		232	259	247	232	235	230	226	36		12	40
206	Promachoi	34T	585704	4542558	362	2008-05-27		Aridaia	Axios Vardar	IH	25.4	6.63	812	178	169.939	21.8547	20.4151	2.53565	591.894	0.2489	12.4784	0.099216	58.987	23.2787	bdl	64.99	<0.01	-0.449526	966.786	-9.73341	-61.2315	16.6358	211	207	236	221	218		223	250	238	222	225	217	214	30		34	27
346	Promachoi	34T	585704	4542558	362	2010-09-25		Aridaia	Axios Vardar	IH	25.5	6.76	770	n.m.	167.334	21.0282	19.3116	2.18305	585.792	0.2261	7.34879	bdl	58.4634	22.8421	bdl	57.02	n.d.	-0.440345	941.606	-9.5	-61	15	199	196	228	209	208		214	242	230	213	216	207	203	28		45	25
585	Promachoi 2	34T	585835	4542485	338	2018-10-15		Aridaia	Axios Vardar	IH	25.9	6.9	616	160	115.94	19.94	18.58	3.19	553.451	0.0098	0.228	bdl	1.249	20.9143	0	56.671	n.d.	-9.06443	790.23	n.d.	n.d.	n.d.	257	248	268	266		262	254	279	268	256	258	259	255	35		15	25
404	KRE	34S	540945	4302734	196	2013-09-06		Central GR	Gavrovo Tripolis	EH	31.3	7.56	2200	-268	76.138	23.5941	211.342	7.91123	219.672	2.4757	369.591	bdl	146.905	13.5643	0.13583	150.042	<0.01	-12.0919	1221.52	-7.51	-43.8	16.28	92		145	104	112		134	164	151	131	142	107	105	52		-32	42
245	Smokovo	34S	587401	4331600	411.8	2008-10-11		Central GR	Pelagonian	IH	40.8	9.84	401	-440	2.95991	0.110611	74.6025	0.725586	146.448	2.8158	16.2042	0.06201	21.0249	69.7728	0.05593	8.546	n.d.	3.71043	343.337	-9.84366	-66.1478	12.6015	13			25	37			96	82	69	101	31		58		-45	38
246	Smokovo 2	34S	587408	4331607	413	2008-10-11		Central GR	Pelagonian	IH	39.2	9.86	391	-471	3.63325	0.105748	73.9473	0.889428	146.448	2.8386	16.1156	bdl	19.9874	69.1487	0.05593	8.627	n.d.	4.73433	341.806	-9.92234	-65.8481	13.5306	23			35	47			106	92	77	106	41	39	63		-54	39
247	Soulanta	34S	584243	4331656	466.1	2008-10-11		Central GR	Pindos	EH	35.7	10.01	314	-388	3.24648	0.038896	63.5834	5.50041	146.448	1.8981	3.6159	bdl	15.5009	80.0097	0.02397	9.335	n.d.	8.38449	329.21	-10.0781	-65.2952	15.3295	168	168	205	179	181			221	208	189	193	178	175	124	249		51
536	Soulanta	34S	584235	4331628	462	2017-05-09 11:37:14		Central GR	Pindos	EH	35.3	9.8	250	-296	0.81162	0.0255255	62.2316	0.491526	145.838	1.7689	4.64041	bdl	14.9581	78.3206	bdl	9.91163	n.d.	-2.50965	319.008	-9.78	-63.2	15.04	4			16	28			88	74	61				65		-58	56
441	Loutra Agias Paraskevis	34T	721319	4422619	41	2014-10-09		Chalkidiki	Axios Vardar	IH	33.5	6.1576	49600	-331	814.836	926.336	10840.2	382.548	1452.28	4.0774	19060	7.52801	1582.02	28.8726	64.8868	3515.59	5.217	0.616814	38687.9	1.73	5	-8.84	88		141	100	108		130	161	147	128	140	103	101	100	178		70
516	Loutra Agias Paraskevis	34T	721319	4422619	41	2016-05-28 09:49:47		Chalkidiki	Axios Vardar	IH	31.5	6.31	25000	-255	780.087	1120.29	11584.8	406.043	1269.22	6.4068	20838.9	bdl	2144.85	23.6416	62.9612	3076.23	<0.01	-1.21389	41316.4	1.96	10	-5.68	87		141	100	108		130	161	147	128	139	103	100	99	175		65
342	Nea Tenedos	34T	689840	4465429	95.8	2010-09-25		Chalkidiki	Circum Rhodope	IH	34.9	6.3	1542	222	219.485	45.0479	102.361	14.3612	933.606	0.7866	135.692	2.83386	20.3813	40.7399	0.26367	279.8	n.d.	-0.60752	1795.64	-7.1	-48	8.8	227	222	248	237	232		234	261	249	234	237	232	228	57		-44	48
255	Agia Eleni	35S	426621	4242606	0	2009-06-15		Chios	Pelagonian	IH	24.1	7	19300	n.m.	288.576	467.967	4345.11	173.204	250.182	0.703	7550.85	6.8211	941.486	7.5382	23.97	624.8	n.d.	3.94494	14681.8	-2	-10	6	97	103	149	109	117		137	168	154	135	145	112	110	88	147		41
386	Agia Eleni	35S	426621	4242606	0	2011-07-26		Chios	Pelagonian	IH	26.6	6.82	18870	n.m.	337.133	613.949	4850.8	205.856	439.344	bdl	9142.91	324.163	1141.79	16.0286	22.1802	893.8	n.d.	-3.63557	17988.8	-2.2	-13	4.6	102	108	153	114	121		141	172	158	139	148	116	114	89	149		45
390	Agia Markella	35S	402105	4260139	2	2011-07-29		Chios	Pelagonian	IH	24.7	7.68	36500	n.m.	486.19	1447.83	12542.2	474.416	158.652	bdl	22287.8	bdl	2854.72	0.364286	62.6256	766.8	n.d.	1.48674	41082.3	1.9	12	-3.2	93		146	105	113		134	165	151	132	143	108	106	100	177		34
262	Agiasmata	35S	407072	4271563	7	2009-06-15		Chios	Pelagonian	IH	58	7	10200	n.m.	193.186	46.0675	2064.5	221.577	338.661	3.287	4289.45	2.4804	122.009	58.7881	5.22546	3867	n.d.	-16.9887	11216.1	-6.53	-38	14.24	192	191	223	203	202			238	226	208	211	201	197	129	266		112
389	Agiasmata	35S	407072	4271567	7	2011-07-29		Chios	Pelagonian	IH	61.1	6.45	9440	n.d.	206.558	11.7636	2390.73	279.604	353.916	bdl	4137.98	bdl	64.2564	58.0071	1.38227	4942	n.d.	-1.16315	12451.1	-6.5	-43	9	203	200	231	213	212			245	233	216	219	210	207	160	387		141
256	Karfas	35S	425651	4239653	4	2009-06-15		Chios	Pelagonian	IH	27	7	15700	n.m.	284.568	371.943	3103.65	120.541	268.488	0.684	6132.85	30.3849	730.132	6.92828	17.578	471.6	n.d.	-5.42582	11539.8	-3.45	-17	10.6	95	101	147	107	115		136	167	153	134	144	110	108	82	131		38
259	Melia	35S	419694	4231674	97	2009-06-15		Chios	Pelagonian	IH	24.8	7	1910	n.m.	53.9076	42.5425	294.272	6.2416	433.1	0.2356	382	12.402	146.026	22.5653	1.08664	492.5	n.d.	-9.9	1898.02	-6.16	-33	16.28	54		112	66	77			133	119	102	120	71	69	41		-4	61
388	Nagos	35S	419883	4268146	327	2011-07-29		Chios	Pelagonian	IH	26.1	7.88	338	n.m.	47.3084	13.4118	10.3202	1.02206	195.264	0.038	15.5661	1.2278	8.11791	1.82143	bdl	0.7906	n.d.	2.86593	294.889	-7.3	-39	19.4	183	182	216	194	194			232	219	201	204	192	189	19		95	-32
425	Paranesti 1	35T	287142	4593629	633	2014-10-06		Drama	Rhodope	HH	54.4	6.70823	1922	-72	81.9195	4.70763	395.826	27.8609	1104.46	5.9204	67.9399	0.421668	106.897	151.623	0.15181	1357.67	0.0385	0.707195	3306.8	-9.9	-67	12.2	146	149	189	158	162			206	193	173	178	158	155	101	181		115
426	Paranesti 2	35T	287095	4593561	609	2014-10-06		Drama	Rhodope	HH	54.8	6.74007	1929	-116	82.9476	4.74774	396.387	27.8219	1104.46	5.9869	67.2735	0.440271	106.95	142.807	0.1598	1382.02	0.0467	1.13293	3323.43	-9.56	-70	6.48	146	149	188	158	161			206	192	173	178	158	155	101	180		115
513	Fylachtou	35 T	436163	4545045	72	2016-05-24 10:23:40		Evros	Circum Rhodope	IH	36	8.46	330	8.8	7.79356	0.060775	122.656	1.41606	113.497	0.5833	89.8338	0.055809	71.4857	50.3991	0.29563	51.3458	<0.01	-2.02256	509.474	-8.43	-44	23.44	21			33	45			104	90	76	105	39	37	80	126		84
435	Traianoupoli	35T	418557	4524350	22	2014-10-08		Evros	Rhodope	HH	51.1	6.91727	11350	-246	534.188	13.4981	2449.45	119.577	207.468	2.9013	4349.36	5.68012	463.192	46.8921	10.419	2404.36	2.834	1.13594	10612.2	-7	-49	7	113	118	162	125	132			181	167	148	156	127	125	129	265		116
334	Traianoupoli perf.	35T	418561	4524337	18.9	2010-09-23		Evros	Rhodope	HH	51.9	6.46	12680	-322	528.463	13.0639	2417.39	114.089	250.182	1.3642	4499.67	bdl	503.143	43.8297	9.61996	2612	n.d.	-4.32107	10995.4	-6.8	-50	4.4	110	116	160	122	129			179	165	145	154	125	122	128	262		119
332	Limnochori Bania perf.	34T	547324	4498812	607.4	2010-09-22		Florina	Pelagonian	IH	28.5	7.4	783	-107	28.225	8.04608	166.044	5.05634	335.61	4.9058	44.3479	bdl	121.351	38.2306	bdl	91	n.d.	1.55268	842.908	-10.7	-71	14.6	77		133	90	99			152	138	120	133	93	91	54		-36	43
221	Mesochori 2	34T	545038	4526525	628.6	2008-06-01	D'Alessandro et al., 2011	Florina	Pelagonian	IH	28.3	6.48	6870	-100	245.69	87.516	1565.85	75.7964	3560.52	0.2204	942.58	bdl	221.826	118.45	2.22921	5389	11.7477	-0.0491428	12226.8	-8.45	-79	-11.4	112	117	162	124	131		150	180	167	147	155	127	124	89	148		112
366	Mesochori 3	34T	544849	4526800	620	2011-06-20		Florina	Pelagonian	IH	29.7	6.82	11250	-90	232.216	91.5363	2567.67	140.925	5754.19	0.1691	1700.27	bdl	279.593	115.069	3.41972	12744.6	20.12	-9.67478	23662.5	-5.57	-69	-24.44	123	127	170	135	141		158	189	175	155	162	137	134	105	191		138
379	Stranata 2	34T	545625	4522745	667	2011-06-21		Florina	Pelagonian	IH	26	7.8	533	140	66.8589	22.497	33.8935	0.236804	341.712	0.76	4.76803	3.37954	54.5582	22.1487	0.02397	2.122	n.d.	-3.78655	552.961	-7.91	-58	5.28	-1			11				83	69	57				-8		480	-24
105	IKA-1	35S	441851	4171224	1	2006-10-10	Papachristou et al., 2013	Ikaria	Attico-Cycladic	IH	36.5	6.9	22030	n.m.	521.04	451.801	4534.55	165.402	237.978	bdl	8230.07	bdl	1053.41	15.1886	26.367	186.2	n.d.	2.5486	15422.2	-3.77	-16	14.16	90		143	102	111		132	163	149	130	141	105	103	88	145		19
176	IKA-1	35S	441844	4171228	1	2007-12-18		Ikaria	Attico-Cycladic	IH	31.06	7.1	32800	n.m.	549.898	836.872	7785.1	291.405	204.417	0.532	14093.9	bdl	1919	13.6431	47.0212	255.1	n.d.	0.34418	25997.1	-1.53	-7.0973	5.1427	92		145	104	112		134	164	151	131	142	107	105	94	162		19
116	IKA-12	35S	438793	4164386	0	2006-10-10	Papachristou et al., 2013	Ikaria	Attico-Cycladic	IH	53.1	6.65	50600	n.m.	1536.27	931.438	12320.8	424.429	143.397	3.097	22362.2	bdl	3107.38	19.5043	79.9	316.1	n.d.	0.320472	41244.8	1.02	8	-0.16	86		140	98	107		129	159	146	127	139	102	99	103	186		22
117	IKA-13	35S	436130	4162116	0	2006-10-10	Papachristou et al., 2013	Ikaria	Attico-Cycladic	IH	58.3	6.64	50000	n.m.	1519.63	928.52	12353.7	432.621	125.091	3.002	22273.2	bdl	3141.97	21.3257	78.302	289.5	n.d.	0.701795	41167.2	1.17	9	-0.36	87		141	99	108		130	160	147	128	139	103	100	104	188		20
107	IKA-3	35S	441749	4171302	1	2006-10-10	Papachristou et al., 2013	Ikaria	Attico-Cycladic	IH	28.1	7.23	33100	n.m.	646.49	742.914	7213.11	262.927	250.182	bdl	12788.6	bdl	1698.04	13.7443	41.548	264.2	n.d.	3.35843	23922	-2.22	-8	9.76	90		143	102	111		132	163	149	130	141	105	103	93	159		21
108	IKA-4	35S	437283	4163864	4	2006-10-10	Papachristou et al., 2013	Ikaria	Attico-Cycladic	IH	42.8	6.65	46800	n.m.	1332.06	889.746	11191.8	389.32	161.703	2.85	19941	bdl	2718.3	23.5007	66.317	278.2	n.d.	2.33824	36995	0.4	4	0.8	87		141	99	107		129	160	146	127	139	102	100	101	181		20
179	IKA-4	35S	438793	4164386	0	2007-12-18		Ikaria	Attico-Cycladic	IH	52.9	7.07	44600	n.m.	1385.57	897.647	11905.6	418.967	122.04	2.6296	22260.5	bdl	2909.48	28.6723	47.7802	347	n.d.	-2.77806	40326.2	1.16	7.14884	-2.13116	88		141	100	108		130	161	147	128	140	103	101	103	186		24
109	IKA-5	35S	438467	4163793	3	2006-10-10	Papachristou et al., 2013	Ikaria	Attico-Cycladic	IH	43.2	6.51	36600	n.m.	1017.03	623.916	8317.32	293.745	201.366	2.413	14403.3	bdl	2062.14	31.8921	52.734	213.7	n.d.	4.0826	27219.8	-1.46	-5	6.68	88		141	100	108		130	161	147	128	140	103	101	98	173		19
110	IKA-6	35S	438747	4164510	0	2006-10-10	Papachristou et al., 2013	Ikaria	Attico-Cycladic	IH	53	6.52	49700	n.m.	1420.44	907.735	11990	417.797	161.703	2.717	21818.8	bdl	2940.7	25.0629	76.704	344.5	n.d.	-0.22842	40106.4	0.77	7	0.84	87		141	99	108		129	160	146	127	139	102	100	103	186		24
111	IKA-7	35S	438826	4164521	0	2006-10-10	Papachristou et al., 2013	Ikaria	Attico-Cycladic	IH	41.7	6.94	46900	n.m.	1330.86	849.148	11088.1	390.1	158.652	2.014	20349.4	bdl	2737.51	20.9571	70.312	333.1	n.d.	-0.800196	37330.4	0.31	5	2.52	88		141	100	108		130	161	147	128	140	103	101	102	183		24
527	Kalymnos	35S	498850	4088100	2	2016-09-30		Kalymnos	Attico-Cycladic	VA	36.2	6.5	34700	-293	778.155	1128.98	10519.2	436.506	512.568	bdl	18713.9	bdl	2608.08	14.0435	94.8093	521.935	0.35	1.65691	35329.1	-0.44	0	3.52	100	106	152	112	120		140	171	157	137	147	115	112	101	181		29
438	Krinides	35T	269277	4543551	26	2014-10-08		Kavala	Rhodope	HH	28.2	7.54	392	39	60.603	14.6541	8.97759	1.29123	256.284	0.4978	4.72549	3.7392	19.1996	14.7406	0.01598	5.26393	0.2215	-2.96403	390.219	-8.87	-54	16.96	231	225	250	240	235			263	251	237	239	235	231	22		75	-9
231	Kabasilos	34T	475087	4439548	427	2008-06-02		Konitsa	Pindos	EH	30.6	7.18	1780	-300	223.045	61.091	434.028	28.9064	341.712	3.572	833.961	0.421668	325.197	27.2406	0.50337	522.2	1.14169	-0.351015	2803.54	-8.7	-56.1624	13.4376	141	144	184	153	157		172	202	189	169	175	153	150	70		-65	58
519	Kabasilos	34 T	475041	4439487	420	2016-05-29 17:08:57		Konitsa	Pindos	EH	30.2	7.25	2167	-289	120.082	36.1696	242.278	15.0306	257.504	1.9247	441.303	bdl	190.478	25.5447	bdl	631.876	<0.01	-3.66436	1962.82	-8.58	-51	17.64	134	138	179	146	151		167	197	184	164	170	147	144	61		-50	68
584	Agia Irini_Kos	35S	520865	4075687	1	2017-10-16		Kos	Attico-Cycladic	VA	40	7.7	19300	122	657.296	188.988	3906.74	184.205	717.595	bdl	6581.48	bdl	769.998	45.1656	bdl	1333.27	n.d.	4.37912	14386.1	n.d.	n.d.	n.d.	110	115	160	122	129		148	179	165	145	154	125	122	102	184		66
415	Kos Thermia	35S	528211	4077679	0	2014-03-19		Kos	Attico-Cycladic	VA	40.1	6.21	40000	-20	1382.22	1076.92	10506.4	429.929	1092.26	1.62735	20871.5	bdl	3385.51	27.9214	73.0446	446.725	<0.05	-7.91367	39294.6	0.99	8	0.08	99	105	151	111	119		139	170	156	137	147	114	111	101	181		27
520	Agioi Anargyroi_Kythnos	35S	272100	4146863	16	2016-06-04		Kythnos	Attico-Cycladic	IH	51.3	5.9	80900	62	1611.82	681.895	11923.8	536.387	425.309	bdl	21478.4	bdl	1885.85	31.8526	64.5592	2904.06	n.d.	2.54648	41546.9	n.d.	n.d.	n.d.	106	112	157	118	126		145	176	162	142	151	121	118	114	219		69
521	Kakavos	35S	272100	4146863	15	2016-06-04		Kythnos	Attico-Cycladic		39.1	7.06	37970	152	855.107	335.6	5923.37	280.482	410.054	bdl	10842.4	bdl	968.386	24.0793	28.6841	1451.48	n.d.	0.71573	21121.1	-3.06	-15	9.48	111	116	160	123	129		148	179	165	146	154	125	122	106	194		62
522	Kolona	35S	268033	4144160	1	2016-06-05		Kythnos	Attico-Cycladic	IH	38.2	6.5	27250	213	610.018	238.116	4234.3	198.561	349.034	bdl	7605.44	bdl	742.621	23.2767	19.0961	968.392	n.d.	1.5073	14989.8	-4.11	-18	14.88	110	115	160	122	129		148	178	165	145	154	124	122	101	181		57
455	Eftalou	35S	432247	4359057	13	2015-03-15		Lesbos	Pelagonian	IH	45.1	7.21657	10210	154	373.878	31.3733	1713.96	80.0914	170.856	3.078	3083.35	2.60442	493.886	48.883	6.7915	3247.95	1.2324	-2.28175	9261.18	-6.09	-35	13.72	110	115	159	122	128			178	164	145	153	124	121	104	189		112
461	Kolpos Geras	35S	455577	4330184	0	2015-03-17		Lesbos	Pelagonian	IH	38.8	7.20934	2885	244	107.851	48.7087	387.023	24.6543	323.406	0.133	760.757	2.23236	50.8691	15.3938	1.598	1625.34	0.06636	-3.65378	3349.66	-6.31	-31	19.48	137	140	181	148	153		169	199	185	166	172	149	147	69		-63	87
457	Lisvori	35S	430924	4328291	43	2015-03-16		Lesbos	Pelagonian	IH	73.7	6.29486	15000	-64	519.535	119.464	3290.32	182.282	298.998	0.95	6417.19	2.91447	278.464	88.1094	11.985	6510.96	6.9046	-4.38	17734.6	-4.17	-27	6.36	124	128	171	136	142		159	189	176	156	163	137	135	108	202		113
458	Polychnitos	35S	430822	4325243	57	2015-03-16		Lesbos	Pelagonian	IH	80.1	6.556	18600	-50	547.751	125.257	3510.25	188.563	286.794	0.95	6697.62	6.63507	294.868	70.6512	13.583	6828.04	6.9836	-2.38941	18584.8	-5.21	-37	4.68	121	126	169	133	139		157	187	174	154	161	135	132	109	202		114
456	Skala Sikaminias	35S	435756	4358931	1	2015-03-15		Lesbos	Pelagonian	IH	84.3	6.61217	19000	-88	809.209	94.132	3407.26	213.229	134.244	3.059	6847.46	7.56522	434.083	101.724	21.0137	4985.29	1.6432	-1.33931	17064.9	-4.69	-34	3.52	135	138	180	147	152		168	197	184	164	171	148	145	116	226		109
64	Agios Nikolaos_Methana	34S	711760	4162745	2	2006-06-24	D'Alessandro et al., 2017	Methana	Pelagonian	VA	37.3	6.08	15700	170	395.189	276.891	2127.95	111.569	1162.43	bdl	3672.97	bdl	629.739	141.433	bdl	bdl	n.d.	1.57112	8518.18	n.d.	n.d.	n.d.
93	Agios Nikolaos_Methana	34S	711760	4162745	2	2006-09-13	D'Alessandro et al., 2017	Methana	Pelagonian	VA	37.5	6.32	10200	110	463.525	341.191	2668.68	135.755	1232.6	bdl	4685.78	bdl	745.984	134.33	bdl	575.8	n.d.	1.68305	10984.2	-5.25	-31	11	117	121	165	129	135		153	184	170	150	158	130	128	86	141		42
92	Kokkinopetra	34S	712020	4163325		2006-09-13	D'Alessandro et al., 2017	Methana	Attico-Cycladic	VA	24.4	7.04	5840	56	423.846	246.99	1441.47	41.7407	591.894	bdl	3067.13	bdl	379.957	101.2	bdl	103.6	< 0.01	1.06032	6397.94	-6.24	-33	16.92	74		130	86	95			150	136	117	131	90	88	62		-52	14
148	Lake	34S	710847	4161587	0	2007-05-26	D'Alessandro et al., 2017	Methana	Pelagonian	VA	30.1	6.43	46800	n.m.	917.231	1287.09	11578.9	522.344	964.116	bdl	21378.5	bdl	2549.7	41.0786	61.523	1480	n.d.	-0.483351	40782	1.12	4	-4.96	107	112	157	119	126		145	176	162	143	152	121	119	104	190		48
65	Loutra	34S	710771	4161629	12	2006-06-24	D'Alessandro et al., 2017	Methana	Pelagonian	VA	33.5	5.82	58000	-300	966.128	1052.99	9499.47	455.637	976.32	bdl	17711.9	bdl	2399.83	52.858	bdl	bdl	n.d.	-1.04327	33115.1	n.d.	n.d.	n.d.
146	Loutra	34S	710771	4161629	12	2007-05-26	D'Alessandro et al., 2017	Methana	Pelagonian	VA	32.1	5.98	30100	n.m.	821.239	1073.77	10039.5	449.785	1034.29	bdl	17490	bdl	2121.71	51.9643	51.136	1602	n.d.	4.07233	34737	-0.08	-4	-3.36	106	112	157	118	125		145	175	162	142	151	121	118	103	185		51
147	Loutra 2	34S	710778	4161543	8	2007-05-26	D'Alessandro et al., 2017	Methana	Pelagonian	VA	33.1	5.98	46000	n.m.	1026.05	1349.69	11712	554.332	1037.34	bdl	22033.9	bdl	2597.25	46.3736	67.116	1736	n.d.	-0.976417	42161.9	1.33	5	-5.64	111	116	160	123	129		148	179	165	146	154	125	122	105	192		51
17	Loutra deep	34S	710771	4161629	12	2004-12-01	D'Alessandro et al., 2017	Methana	Pelagonian	VA	29.7	5.8	48000	-250	878.754	1154.97	10279.3	452.906	1070.9	bdl	19329.1	bdl	2496.86	51.0643	bdl	bdl	n.d.	-2.83409	35713.9	0.72	2	-3.76
16	Loutra shallow	34S	710771	4161629	12	2004-12-01	D'Alessandro et al., 2017	Methana	Pelagonian	VA	30	6	23300	-250	466.932	520.356	4394.54	214.555	982.422	bdl	8039	37.516	1097.12	81.2786	bdl	bdl	0.04	-1.34385	15833.8	-3.5	-20	8
97	Palea Loutra	34S	707634	4168173		2006-09-13	D'Alessandro et al., 2017	Methana	Pelagonian	VA	26	7.35	2830	96	83.7672	87.2729	491.756	30.0377	353.916	0.513	899.721	2.97648	100.873	89.24	bdl	76.57	n.d.	0.574438	2216.72	-6.52	-34	18.16	133	136	178	145	150		166	196	182	163	169	146	143	66		-60	18
19	Pausanias	34S	708237	4168270	2	2004-12-01	D'Alessandro et al., 2017	Methana	Pelagonian	VA	24.6	6.42	34700	150	743.083	840.518	7475.89	263.708	1168.53	bdl	13734.4	bdl	1722.05	70.2	bdl	bdl	0.12	-0.967522	26018.5	-1.03	-7	1.24
63	Pausanias	34S	708237	4168270	2	2006-06-23	D'Alessandro et al., 2017	Methana	Pelagonian	VA	30.1	6.09	50000	-250	1108.01	1075.11	10039	383.468	1696.36	bdl	18316.3	bdl	2187.99	83.9308	bdl	bdl	n.d.	0.0355851	34890.2	n.d.	n.d.	n.d.
252	Vlachos	34S	710626	4162417	61.2	2008-10-13	D'Alessandro et al., 2017	Methana	Pelagonian	VA	25.7	6.14	2590	213	192.965	63.68	313.354	54.8481	753.597	0.0874	605.132	55.499	53.0595	120.504	1.59001	210	n.d.	-4.94296	2424.53	-6.53368	-39.679	12.5905	260	251	270	269		264	256	281	270	258	260	262	257	85	137		39
581	Fatourena	35S	268208	4064967	0	2017-06-12		Milos	Attico-Cycladic	VA	>50	6.09	38500	37	985.471	892.178	8992.49	438.426	234.927	bdl	16694.9	bdl	2323.54	48.7595	bdl	2455.35	1.11	0.343031	33069.6	n.d.	n.d.	n.d.	113	118	162	125	132		150	181	167	147	156	127	125	105	190		62
297	Kampos 2 (MKM1)	35S	275242	4063615	11	2010-02-13		Milos	Attico-Cycladic	VA	38	6.66	8900	n.m.	321.842	36.465	1747.7	388.93	366.12	bdl	3302.7	12.402	160.917	168.857	7.66241	3958	n.d.	2.24773	10475.6	-4.5	-26	10	301		297	308		288		305	295	288	289	298	293	152	351		116
298	Kampos 3 (MKM2)	35S	275056	4063811	8	2010-02-13		Milos	Attico-Cycladic	VA	37	7.55	2530	n.m.	148.897	20.9066	410.601	71.3883	280.692	0.2983	766.784	21.0834	104.716	134.786	2.46092	685.1	n.d.	0.312554	2648.4	-5.5	-29	15	259	250	269	268		263	255	281	270	258	260	261	256	107	196		76
122	Milos 3	35S	279387	4071162	10	2007-02-05	Papachristou et al., 2013	Milos	Attico-Cycladic	VA	23.2	6.85	3910	n.m.	149.699	89.5823	590.613	31.208	668.169	0.285	1013.16	38.4462	73.4935	95.9683	3.196	48.57	n.d.	-0.843272	2802.44	-4.72	-27	10.76	120	124	168	132	138		156	186	173	153	160	134	131	67		-61	10
123	Milos 4	35S	266470	3846366		2007-02-05	Papachristou et al., 2013	Milos	Attico-Cycladic	VA	43.7	6.53	4610	n.m.	263.927	59.3164	673.377	122.881	729.189	bdl	1141.14	9.9216	318.952	219.453	3.196	330.1	n.d.	-0.887311	3871.78	-4.85	-25	13.8	267	257	275	275		268	260	285	274	263	265	268	263	107	198		49
124	Milos 5	35S	278176	4061955	27	2007-02-05	Papachristou et al., 2013	Milos	Attico-Cycladic	VA	32.7	6	9370	n.m.	1323.84	186.336	723.955	88.0066	170.856	bdl	2979.22	58.2894	1229.7	146.19	7.191	830.3	n.d.	1.53687	7744.71	-3.68	-25	4.44	208	205	234	218	216		221	248	236	220	223	215	211	83	133		56
294	Skinopi (MSK1)	35S	270277	4067609	19	2010-02-12		Milos	Attico-Cycladic	VA	n.m.	7.21	5370	n.m.	248.897	154.368	922.129	51.1031	164.754	0.5529	2019.23	5.29565	284.367	58.5	5.76878	53.59	n.d.	1.32309	3968.61	-4.4	-19	16.2	124	128	171	136	142		159	189	176	156	163	137	135	72		-68	8
337	Nea Kessani	35T	336165	4542498	4	2010-09-23		Nestos	Rhodope	HH	66.5	6.69	7360	-59	142.706	19.2464	1495.47	133.636	1604.83	2.1641	1618.61	bdl	242.096	53.7569	4.03495	1537	n.d.	0.233346	6855.09	-6.3	-49	1.4	171	172	208	182	184			223	211	192	196	181	178	127	258		98
436	Nea Kessani	35T	336164	4542482	1	2014-10-08		Nestos	Rhodope	HH	59.6	6.8694	6740	-140	135.296	18.7102	1457.89	137.339	1562.11	2.907	1635.15	2.54241	228.032	52.8555	4.82596	1390.86	1.115	-1.69818	6631.03	-6.29	-50	0.32	177	177	212	188	189			228	215	196	200	187	183	128	263		96
437	Nea Kessani 2	35T	336167	4542504	1	2014-10-08		Nestos	Rhodope	HH	61.3	7.1583	6710	-60	137.581	19.0165	1466.15	138.099	1556.01	2.9165	1636.02	2.65403	228.887	54.7715	4.81797	1413.44	1.225	-0.938889	6662.99	-6.3	-50	0.4	177	177	212	188	189			228	215	196	200	187	183	128	263		96
490	Neo Erasmio	35T	317758	4532469	9	2016-05-18 18:10:03		Nestos	Rhodope	HH	55	8.03	1733	42	3.13225	0.128843	221.801	2.83993	233.707	0.7638	192.178	0.427869	37.8228	37.1047	0.61523	129.652	0.0527	-1.58533	860.355	-8.6	-55	13.8	27			39	50			108	94	80	107	44	42	88	146		99
237	Agia Irini (NSR 3)	35S	513678	4046277	0	2008-07-25		Nisyros	Attico-Cycladic	VA	32	6.7	51200	n.m.	736.069	1215.26	11281	470.461	103.734	3.04	21574.9	bdl	2447.38	22.4926	64.5352	596.6	n.d.	-3.35048	38516	2.66731	4.7852	-16.5533	100	106	152	113	120		140	171	157	138	148	115	113	102	184		31
235	Faros (NSR 1)	35S	516994	4052536	0	2008-07-25		Nisyros	Attico-Cycladic	VA	32	6.56	56700	n.m.	1277.55	1274.45	12453.5	582.029	454.599	3.306	24517.2	18.603	2334.98	149.079	78.4378	1038	n.d.	-3.08858	44182.7	1.8823	5.19387	-9.86457	110	115	159	122	128		148	178	164	145	153	124	121	107	199		41
528	Lefkos	35S	512779	4046691	0	2016-10-02		Nisyros	Attico-Cycladic	VA	52	6.43	42500	71	952.649	932.718	10219.7	489.084	441.175	0	18408.6	0	1986.64	150.369	61.2993	971.366	2.65	2.34391	34617.2	1.08	-5	-13.64	111	117	161	124	130		149	180	166	146	155	126	123	107	197		43
238	Lefkos (NSR 4)	35S	512779	4046691	0	2008-07-25		Nisyros	Attico-Cycladic	VA	35	7	44000	n.m.	907.812	814.263	9149.1	439.253	311.202	bdl	17934.2	12.7741	1740.31	125.31	56.729	1071	n.d.	-4.85076	32563	0.7	2.46935	-3.13065	112	117	161	124	130		149	180	166	146	155	126	123	106	194		46
239	Loutra Mandraki (NSR 5)	35S	513732	4051899	1	2008-07-25		Nisyros	Attico-Cycladic	VA	39	7.26	50100	n.m.	1653.3	698.426	10393.3	743.921	250.182	bdl	21493.3	10.4797	1428.08	181.552	62.4019	2198	n.d.	-4.66498	39115.2	1.03066	1.51733	-6.72791	148	150	190	160	163		177	207	194	174	180	160	157	124	249		63
131	Nisyros 4	35S	512796	4046698	1	2007-02-16	Papachristou et al., 2013	Nisyros	Attico-Cycladic	VA	27.5	7.07	38600	n.m.	1450.29	487.537	8149.73	621.039	997.677	bdl	15697.6	22.3236	1082.23	147.821	54.332	1600	n.d.	0.174104	30312.2	0.26	0	-2.08	154	156	195	166	169		182	212	198	179	184	166	163	124	249		60
41	Kaiafas	34S	553247	4152690	4	2005-02-15		Peloponneso	Ionian	EH	32	6.97	21950	100	727.652	330.251	4707.2	95.1844	289.845	bdl	7862.81	bdl	2447.38	27.392	bdl	232.4	3.661	-2.49193	16724	-6.2	-37	12.6	51		110	64	74			130	116	100	119	68	66	78	121		26
312	Kaiafas	34S	553247	4152690	4	2010-05-22		Peloponneso	Ionian	EH	31.3	6.75	20000	-279	626.851	274.946	4119.58	79.9705	183.06	2.4339	6776.27	bdl	1996.81	16.4	8.90885	182.6	n.d.	-0.246358	14268	-5.96	-29	18.68	49		108	61	72			128	114	98	118	66	64	76	116		23
313	Kaiafas 2	34S	553642	4152546	4	2010-05-22		Peloponneso	Ionian	EH	27.2	7.12	4900	-193	168.737	67.8249	864.654	17.1644	183.06	0.9158	1413.75	bdl	440.481	8.37	2.58077	37.35	n.d.	-1.36512e-14	3204.92	-5.87	-33	13.96	50		109	62	73			129	115	99	118	67	65	57		-43	8
164	Loutra Killinis	34S	510332	4190219	8.5	2007-05-28		Peloponneso	Ionian	EH	26.3	7.48	3840	n.m.	81.7632	44.7304	826.72	14.0436	573.588	0.95	1013.16	bdl	256.987	15.7736	1.598	44.3	n.d.	1.71605	2873.66	-5.71	-33	12.68	41		101	54	65			122	108	92	114	58	57	57		-43	14
314	Loutra Killinis	34S	510332	4190219	8.5	2010-05-22		Peloponneso	Ionian	EH	28	7.22	3870	-236	61.5228	37.802	794.304	23.0159	488.16	0.9557	1008.2	bdl	248.821	15.19	1.55805	46.76	n.d.	-0.723415	2726.34	-5.5	-33	11	74		130	86	95			150	136	117	131	90	88	70		-65	17
15	Loutraki	34S	673004	4205720	9.3	2004-11-30		Peloponneso	Subpelagonian	IH	31.3	7.43	2870	0	74.5488	80.4661	418.878	14.8238	329.508	0.38	779.191	3.7206	92.2272	14.5071	bdl	bdl	0.03	-1.44082	1808.28	-7.47	-44	15.76
292	Loutraki	34S	673004	4205720	9.3	2009-11-02		Peloponneso	Subpelagonian	IH	30	7.35	3210	n.m.	80.9616	85.4497	534.977	19.505	335.61	0.2337	957.859	3.7206	111.441	13.8214	3.38776	33.9496	n.d.	-0.172068	2180.95	-7.52	-46	14.16	90		143	102	111		132	163	149	130	141	105	103	57		-43	5
392	A Pigi	35T	381624	4483871	53	2011-09-10		Samothraki	Rhodope	HH	51.5	6.07	16300	-168	563.589	34.4467	3893.59	524.027	360.018	bdl	7138.92	bdl	65.6446	165.162	14.1902	7337	n.d.	2.41659	20103.9	-6.03	-44	4.24	221	217	244	231	227			257	245	230	232	227	223	163	402		136
431	A Pigi	35T	381624	4483871	53	2014-10-07		Samothraki	Rhodope	HH	48.1	6.61194	17900	-123	600.234	37.7498	4069.83	563.012	341.712	1.3224	7962.78	2.4866	40.4407	164.019	17.0347	6094.36	9.892	-2.89093	19911	-6.64	-44	9.12	225	220	246	235	231			260	248	233	235	231	227	164	406		129
391	B Pigi	35T	381626	4483861	54	2011-09-10		Samothraki	Rhodope	HH	51	6.06	14080	-241	475.751	30.8376	3313.49	454.88	353.916	bdl	6211.19	bdl	79.5796	149.007	10.5708	6244	n.d.	-0.329931	17329.5	-6	-45	3	224	219	246	234	230			259	247	232	234	230	226	160	388		133
393	Giotrisi	35T	381620	4483865	51	2011-09-10		Samothraki	Rhodope	HH	95.5	6.36	29900	-220	1305.44	58.3034	8096.97	1089.57	244.08	bdl	15879.8	bdl	198.735	208.861	30.8814	16250	n.d.	-1.32934	43378.9	-4.71	-45	-7.32	221	217	244	231	227			257	245	230	232	227	223	182	491		155
533	Giotrisi	35T	381620	4483865	51	2017-03-20		Samothraki	Rhodope	HH	81.7	5.73	45000	-89	1499.28	64.1188	9793.78	1308.22	318.524	bdl	19319	bdl	82.6202	292.69	bdl	17630.3	n.d.	-2.24959	50326.1	-4.86	-42	-3.12	220	216	243	230	227			257	245	229	232	226	222	187	521		156
434	Pool	35T	381574	4484049	46	2014-10-07		Samothraki	Rhodope	HH	47.1	6.5593	27400	-37	1094.74	104.988	6671.16	770.096	298.998	2.4434	13266.3	6.77769	74.9778	216.046	29.2274	9726.47	16.955	-2.0195	32288.9	-5.48	-46	-2.16	201	199	230	212	210			244	232	215	218	209	205	157	373		127
125	Megalochori_Santorini 6	35S	359318	4026729	192	2007-02-08	Papachristou et al., 2013	Santorini	Attico-Cycladic	VA	50	6.958	4890	n.m.	98.196	56.0346	978.914	37.4496	256.284	0.76	1182.26	120.919	711.398	117.593	3.196	59.6	n.d.	-2.34724	3622.66	-5.55	-28	16.4	94	100	146	106	114		135	166	152	133	143	109	107	77	118		18
311	Santorini Emporio well SEMP-3	35S	358718	4025524	124	2010-05-12		Santorini	Attico-Cycladic	VA	27	6.44	2790	n.m.	183.166	42.2994	357.265	12.0931	109.836	0.38	687.021	146.964	239.695	57.86	1.97353	68.96	n.d.	-0.245571	1907.58	-5.5	-32	12	85		139	97	106		128	158	145	126	138	100	98	54		-38	22
310	Vlichada Santorini well SVL-2	35S	359441	4022653	23	2010-05-10		Santorini	Attico-Cycladic	VA	30	7.55	4320	n.m.	123.246	94.0797	775.912	27.6971	109.836	0.6897	1416.58	64.4904	276.682	44.64	4.59425	67.31	n.d.	-0.433392	3005.83	-5.72	-34	11.76	89		142	101	109		131	162	148	129	140	104	102	64		-55	15
397	Vlichada spring (port)	35S	359693	4022434	0	2012-11-14		Santorini	Attico-Cycladic	VA	28.3	7.8	4960	n.m.	152.104	115.351	894.541	31.1105	152.55	1.121	1612.98	66.9088	335.765	54.5738	4.5543	68.04	n.d.	1.2733	3489.66	-5.29	-30	12.32	87		141	99	107		129	160	146	127	139	102	100	64		-56	14
398	Vlichada well (Ag. Marcos)	35S	359441	4022653	23	2012-11-14		Santorini	Attico-Cycladic	VA	32.3	7.63	5690	n.m.	160.921	132.733	1028.57	37.4106	152.55	1.14	1847.65	79.2488	355.459	49.0274	5.7528	76.18	n.d.	2.11181	3926.73	-5.06	-30	10.48	90		143	102	110		132	163	149	130	141	105	103	67		-60	14
31	Amplas	34S	591217	4308687	210	2005-02-06	D'Alessandro et al., 2014	Sperchios	Subpelagonian	IH	18.9	9.51	445	-300	13.6272	2.30945	88.7414	1.1703	189.162	3.8	34.032	0.6201	32.1835	72.118	bdl	5.43	2.842	0.421053	446.041	-9.8	-63.5	14.9	28			40	52			110	96	81	108	45	44	37		10	5
190	Amplas	34S	591217	4308687	210	2008-03-28	D'Alessandro et al., 2014	Sperchios	Subpelagonian	IH	19.5	8.3	343	-193	8.6172	1.33705	77.7062	1.5604	152.55	4.009	28.0055	0.6201	23.0568	54.7874	0.18377	7.239	n.d.	4.65116	359.68	-8.55	-54.2	14.2	51		110	63	74			130	116	99	119	68	66	48		-22	14
264	Amplas	34S	591217	4308687	210	2009-06-26	D'Alessandro et al., 2014	Sperchios	Subpelagonian	IH	24	9.72	383	-240	1.6032	0.36465	93.1095	0.7802	170.856	4.522	34.741	bdl	25.4585	59.9407	0.10387	8.361	n.d.	-3.06243	399.849	-9.9	-63	16.2	7			18	31			90	76	63				47		-20	27
541	Amplas 2	34S	590949	4308949	198	2017-05-10 09:10:23		Sperchios	Subpelagonian	IH	25	9.4	343	-405	0.833664	0.0060775	86.6309	0.386199	139.736	5.5328	36.2193	bdl	19.3869	50.293	bdl	6.65434	n.d.	2.78415	345.686	-9.97	-65.9	13.86	-18			-7				66	52	41				77	118		63
201	Edipsos 2	34S	677748	4302697	36	2008-03-29		Sperchios	Subpelagonian	IH	68	6.6	56000	-113	1651.9	326.119	10048.9	342.508	457.65	5.244	18689.9	bdl	1046.68	62.2255	63.6803	1109	n.d.	-0.24648	33805	0	-3.3	-3.3	85		139	97	106		128	159	145	126	138	101	99	112	212		56
269	Edipsos_Damaria	34S	677748	4302697	36	2009-06-27	D'Alessandro et al., 2014	Sperchios	Subpelagonian	IH	71.1	5.92	43000	-224	1561.34	310.475	10046.6	330.649	649.863	3.382	18292.2	bdl	1096.21	53.0454	62.322	1479	n.d.	-0.0985068	33886.6	-0.35	-4	-1.2	83		137	95	104		126	157	143	124	137	98	96	112	211		63
50	Edipsos_Damaria spring	34S	677748	4302697	36	2005-11-09	D'Alessandro et al., 2014	Sperchios	Subpelagonian	IH	65.4	6.02	46500	-196	1775.94	330.13	10350.8	351.87	662.067	bdl	19416	bdl	1119.22	58.3	bdl	bdl	<0.01	-1.17903	34064.3	0.29	-2	-4.32
51	Edipsos_Damaria well	34S	677775	4302648	21	2005-11-09	D'Alessandro et al., 2014	Sperchios	Subpelagonian	IH	82.2	6.26	46300	-278	1696.39	317.367	10000.6	337.046	662.067	bdl	18904.8	bdl	1100.48	56.2	bdl	bdl	<0.01	-2.25424	33075	0.08	-2	-2.64
53	Edipsos_Papaioannou	34S	677561	4303163	40	2005-11-09	D'Alessandro et al., 2014	Sperchios	Subpelagonian	IH	52.2	6.31	44200	-21	1484.96	302.295	9675.57	330.415	482.058	bdl	17581.8	bdl	1029.87	65.805	bdl	bdl	0.0095	0.569476	30952.8	-0.26	-6	-3.92
282	Edipsos_Platania	34S	677827	4302991	45	2009-08-27	D'Alessandro et al., 2014	Sperchios	Subpelagonian	IH	66	6.7	38000	n.m.	1646.49	338.517	10492.2	334.316	347.814	3.857	19667	bdl	1136.51	53.9752	67.915	1564	n.d.	-1.58399	35654.1	n.d.	n.d.	n.d.	81		135	93	102			155	141	122	135	96	94	111	208		63
55	Edipsos_Sylla	34S	677574	4302438	8	2005-11-09	D'Alessandro et al., 2014	Sperchios	Pelagonian	IH	59	6.24	41200	50	1491.78	301.322	9143.81	309.739	521.721	bdl	16376.5	bdl	1001.53	53.3288	bdl	bdl	n.d.	2.71817	29199.7	-0.9	-9	-1.8
196	Gialtra	34S	672356	4302010	1	2008-03-29	D'Alessandro et al., 2014	Sperchios	Subpelagonian	IH	43.5	6.58	56700	-280	1635.87	637.165	10152.8	333.145	262.386	1.6264	19079.5	bdl	2344.59	24.777	65.9175	577.1	n.d.	-1.20967	35115.5	0.04	-1.7	-2.02	83		137	95	104		126	157	143	124	137	98	96	102	182		36
268	Gialtra	34S	672356	4302010	1	2009-06-27	D'Alessandro et al., 2014	Sperchios	Subpelagonian	IH	43.7	6.33	41500	48	1640.94	629.532	10276.5	323.198	271.539	0.665	18753.1	bdl	2428.31	19.4098	63.7602	657.7	n.d.	0.84521	35065.3	0.27	-2	-4.16	80		135	92	101			154	140	122	135	95	93	101	180		39
197	Gialtra 2	34S	672403	4301982	0	2008-03-29	D'Alessandro et al., 2014	Sperchios	Subpelagonian	IH	44	6.7	56000	-72	1631.86	619.54	10186.2	330.805	256.284	1.9	18870.7	bdl	2402.23	25.1909	69.6728	537.6	n.d.	-0.440845	34932.5	0	-1.6	-1.6	82		136	94	103		125	156	142	124	136	97	95	102	183		35
272	Ilion	34S	684754	4302522	1	2009-06-27	D'Alessandro et al., 2014	Sperchios	Subpelagonian	IH	63.8	5.97	31500	-185	1505.38	247.269	6506.17	191.617	643.761	2.147	12194.8	bdl	802.473	116.723	41.3083	3140	n.d.	3.21164	25394.8	-3.6	-24	4.8	75		131	87	97			151	137	118	132	91	89	99	176		83
471	Ilion	34S	684623	4302386	3	2015-10-04		Sperchios	Subpelagonian	IH	62.5	5.79	14500	-250	1482.54	246.232	6454.06	212.815	644.371	3.1464	12545.5	4.03065	800.998	106.907	63.2249	3583.29	2.7059	-0.201466	26153.4	-3.14	-20.22	-5	83		137	95	104		126	157	143	124	137	99	96	102	184		87
482	Kallydica	34S	651747	4293630	113	2016-04-09		Sperchios	Subpelagonian	IH	34.1	6.3	1281	-206	591.14	229.258	3346.64	125.647	680.373	0.38	6257.77	17.3628	598.482	25.3	21.573	562.246	n.d.	-1.64181	12456.7	-5.55	-32	12.4	92		145	105	113		134	165	151	132	143	108	105	89	149		46
187	Kammena Vourla	34S	654801	4293063	7	2008-03-27	D'Alessandro et al., 2014	Sperchios	Subpelagonian	IH	37.9	6.19	23300	-38	642.082	274.338	4077.05	146.678	671.22	2.185	7509.02	bdl	705.634	45.4712	26.8464	501.6	n.d.	-0.760746	14602.6	-5.01	-31.8	8.28	89		143	101	110		131	162	148	129	141	105	102	91	154		42
453	Kammena Vourla	34S	654754	4293112	10	2014-12-27		Sperchios	Subpelagonian	IH	35.5	6.444	n.m.	n.m.	774.344	303.602	4782.72	181.053	677.322	4.0641	8414.41	2.52381	799.888	30.8684	26.0634	1374.9	n.d.	4.11509	17373.1	-4.86	-29.3	9.58	93		146	105	113		134	165	151	132	143	108	106	95	165		62
462	Kammena Vourla	34S	654754	4293112	10	2015-03-22		Sperchios	Subpelagonian	IH	35.1	6.18829	21810	-94	770.566	307.186	4803.95	171.078	689.526	1.216	8860.37	6.8211	826.682	29.6304	31.7203	635.903	0.5372	-0.53723	17135.8	-4.62	-31	5.96	89		142	101	109		131	161	148	129	140	104	102	94	160		45
21	Kammena Vourla 2	34S	654846	4293162	9	2004-12-02	D'Alessandro et al., 2014	Sperchios	Subpelagonian	IH	41.3	6.1	24600	-200	832.862	320.284	4713.41	158.381	710.883	bdl	8726.37	bdl	856.944	36.4071	bdl	629	n.d.	0.484945	16985.2	-4.55	-26	10.4	84		138	96	105		127	158	144	125	138	100	98	91	154		45
22	Kammena Vourla 3	34S	654795	4293036	11	2004-12-02	D'Alessandro et al., 2014	Sperchios	Subpelagonian	IH	38.6	6.13	23000	-200	794.386	302.659	4439.6	146.678	707.832	3.116	8309.83	bdl	810.831	32.4857	bdl	bdl	0.35	-0.564562	15547.8	-4.67	-27	10.36
37	Kammena Vourla 4	34S	655167	4293337	9	2005-02-10	D'Alessandro et al., 2014	Sperchios	Subpelagonian	IH	40.5	6.18	23500	-200	808.814	326.969	4972.28	171.254	1083.11	bdl	9055.35	bdl	899.215	62.916	bdl	676	0.7275	-1.37279	18057.3	-4.5	-28	8	86		140	98	107		129	159	146	127	139	101	99	93	158		46
463	Koniavitou	34S	652173	4293691	10	2015-03-22		Sperchios	Subpelagonian	IH	32	6.31131	17240	-56	584.138	219.809	3288.51	114.432	659.016	0.513	6092.73	2.17035	570.814	25.4079	20.9338	447.834	0.2212	-0.711771	12027	-5.37	-38	4.96	87		141	99	107		129	160	146	127	139	102	100	87	145		42
263	Koniavitou 1	34S	652173	4293691	10	2009-06-26	D'Alessandro et al., 2014	Sperchios	Subpelagonian	IH	33.1	6.23	15900	-138	597.192	210.281	3287.57	106.887	646.812	0.3306	6274.65	bdl	600.438	25.3222	20.1348	510.6	n.d.	-3.69522	12280.7	-5.84	-32	14.72	82		136	94	103		125	156	142	124	136	98	95	86	142		45
24	Koniavitou 2	34S	652173	4293691	10	2004-12-02	D'Alessandro et al., 2014	Sperchios	Subpelagonian	IH	35	6.13	22000	-200	775.348	263.034	4043.02	135.755	701.73	bdl	7588.43	bdl	702.752	31.7786	bdl	bdl	0.61	-0.21673	14242.5	-5.18	-30	11.44
25	Kyriakou	34S	651739	4293631	15	2004-12-02	D'Alessandro et al., 2014	Sperchios	Subpelagonian	IH	33.2	6.1	18000	-200	654.106	232.282	3337.92	110.008	692.577	bdl	6302.3	bdl	597.555	24.9643	bdl	496	n.d.	-0.902001	12448.2	-5.6	-31	13.8	83		137	95	104		126	157	143	124	137	98	96	86	140		43
469	Leonidas	34S	633420	4295533	12	2015-06-29		Sperchios	Subpelagonian	IH	38.6	6.13	15790	-246	538.832	223.42	2691.04	124.064	954.353	1.6454	4958.54	9.11547	470.512	32.4358	25.5121	1602.36	n.d.	0.0273147	11633.4	-6.79	-42.31	12.01	108	114	159	120	127		147	177	164	144	153	123	120	89	149		68
240	Loutra Ypatis	34S	610872	4306204	69.1	2008-10-11	D'Alessandro et al., 2014	Sperchios	Subpelagonian	IH	32.3	6.33	13460	-278	486.17	284.67	1988.86	175.935	1050.76	0.874	4238.4	bdl	57.3538	29.3814	7.99	3923	n.d.	0.524805	12247.3	-7.90419	-53.9733	9.26021	170	170	207	181	183		194	223	210	191	195	180	177	95	165		87
405	Platystomo	34S	595056	4314276	258	2013-09-06		Sperchios	Subpelagonian	IH	26.2	7.43	901	-289	51.0439	17.8375	23.9441	0.659269	280.692	0.2299	17.5265	bdl	15.8948	37.8643	0.07191	9.03726	n.d.	-6.71156	454.81	-8.1	-51.6	13.2	71		127	83	92			147	133	115	130	87	85	9		172	-3
192	Platystomo 2	34S	595216	4314149	235	2008-03-28	D'Alessandro et al., 2014	Sperchios	Subpelagonian	IH	23.7	7.44	392	-230	40.6812	17.1385	28.0478	0.7802	244.08	0.2926	17.725	bdl	8.16595	45.9909	0.07191	9.422	n.d.	0.213904	412.406	-8.4	-53.8	13.4	71		127	83	93			147	133	115	130	87	85	12		144	-2
542	Platystomo SPA	34S	595281	4314047	229	2017-05-10 11:14:49		Sperchios	Subpelagonian	IH	32.5	9.4	528	-218	2.72744	0.0692835	117.394	1.32244	100.683	2.1736	127.393	0	8.28604	49.6022	0	15.8322	n.d.	-2.50699	425.499	-9.65	-61.9	15.3	20			32	44			103	89	75	104	38	36	77	119		56
407	Psoroneria (PSR)	34S	629828	4296107	19	2013-09-07		Sperchios	Subpelagonian	IH	33.4	5.88	35900	13	660.178	371.846	4448.79	180.355	659.016	1.0621	8802.59	16.6559	1156.77	22.0286	31.8801	368.978	n.d.	-7.99525	16720.5	-4.77	-33.6	4.56	98	104	150	110	118		138	169	156	136	146	113	111	92	157		33
188	Psoroneria 2 (Damasta)	34S	630034	4295988	28	2008-03-27		Sperchios	Subpelagonian	IH	34.7	6.1	33000	59	913.824	498.477	6860.68	237.961	802.413	2.185	12326.7	bdl	1439.13	23.3135	43.7852	477.6	n.d.	0.0767303	23626.5	-2.96	-21.2	2.48	87		140	99	107		129	160	146	127	139	102	100	96	166		35
466	Thermopotamos	34S	677804	4303017	35	2015-03-23		Sperchios	Subpelagonian	IH	79.6	6.556	46000	-284	1667.4	346.674	10606.2	369.05	659.016	2.432	19204.9	12.588	1142.57	47.7215	62.4818	1402.92	2.4964	1.03366	35527.9	0.14	-3	-4.12	87		141	99	107		129	160	146	127	139	102	100	113	216		61
410	Thermopyles	34S	632503	4294861	28	2013-09-08		Sperchios	Subpelagonian	IH	39.8	6	15000	-248	496.651	173.136	2194.44	109.244	915.3	1.7271	4306.47	bdl	429.423	33.7714	16.1238	1285.35	n.d.	-5.75905	9962.92	-7	-43.8	12.2	115	120	164	127	133		152	182	169	149	157	129	126	89	149		66
470	Thermopyles	34S	632503	4294861	28	2015-06-29		Sperchios	Subpelagonian	IH	40.6	6.06	15810	-266	550.685	212.432	2557.14	116.726	977.54	1.3243	4720.25	5.27085	446.951	30.9442	23.6824	1583.04	n.d.	0.38711	11227.6	-7.07	-40.25	16.31	108	113	158	120	127		146	177	163	143	152	122	120	88	147		69
99	Ypatis	34S	611133	4305762	58	2006-09-14	D'Alessandro et al., 2014	Sperchios	Subpelagonian	IH	30.5	6.4	12400	-244	770.939	275.311	2023.12	170.474	1940.44	1.501	4301.15	bdl	52.8385	31.26	bdl	4159	n.d.	-0.480957	13730.2	-7.36	-53	5.88	165	166	203	176	178		190	219	206	187	191	175	172	95	164		89
408	Ypatis	34S	611133	4305762	58	2013-09-07		Sperchios	Subpelagonian	IH	30.5	6.21	26700	-283	920.858	265.21	2022.89	176.606	1671.95	0.5928	4630.48	bdl	52.6656	32.0571	12.8959	4214.27	n.d.	0.733116	14004.7	-6.51	-49.1	2.98	169	169	206	180	182		193	222	209	190	194	179	176	96	168		90
4	Agia Barbara	34T	696758	4572776	189	2004-10-05		Strymon	Rhodope		40	6.43	1638	n.m.	118.036	19.3265	247.372	37.8397	845.127	4.009	49.9845	bdl	192.14	84.7868	bdl	617.2	0.009	-0.259943	2216.45	-9.03	-67	5.24	240	233	256	249	243	251	242	269	257	243	246	243	239	90	152		75
420	Angistro	34T	703045	4582418	270	2014-10-04		Strymon	Rhodope	HH	32.2	7.69697	409	64	47.5188	5.31417	37.9381	2.44203	207.468	2.2439	4.74321	3.1253	51.7721	32.5702	0.02397	59.9013	0.0365	-3.06647	455.158	-10.38	-65	18.04	138	141	182	149	154			199	186	166	172	150	147	43		-9	39
5	Angistro 1	34T	703061	4582408	274	2004-10-05		Strymon	Rhodope	HH	38	7.43	447	n.m.	46.092	4.3758	54.4863	3.1208	198.315	3.23	3.8995	2.4804	74.4543	34.4219	bdl	114.2	0.007	3.18091	539.197	-10.02	-65	15.16	127	131	173	139	144			191	178	158	165	140	138	50		-27	54
6	Angistro 2	34T	704035	4583859	269	2004-10-05		Strymon	Rhodope	HH	36.3	7.37	457	n.m.	45.09	4.3758	55.176	3.1208	192.213	3.42	6.7355	2.4804	70.6114	32.4959	bdl	108.4	0.028	4.82897	524.255	-9.9	-66	13.2	126	130	173	138	143			191	177	157	164	139	137	50		-27	53
212	Eleftere	34T	715132	4530500	49.6	2008-05-30		Strymon	Rhodope	HH	41.4	6.16	3900	-186	256.632	17.9043	647.651	57.6178	1147.18	1.8829	813.897	bdl	84.8298	46.0971	2.43695	997.7	0.600966	0.919361	4075.42	-7.35549	-47.8655	10.9784	171	171	207	182	183			223	210	191	196	181	178	103	185		88
424	Eleftere	35T	254384	4513563	1	2014-10-05		Strymon	Rhodope	HH	40.4	6.33141	3220	-244	249.069	17.0328	580.822	53.6466	1092.26	2.0083	748.743	1.8541	87.2604	45.9178	1.9975	774.68	n.d.	-0.97963	3656.06	-7.66	-49	12.28	175	175	210	186	187			226	213	195	199	185	181	101	182		82
497	Eleftere Agia Marina	35T	254191	4513674	15	2016-05-20 10:16:26		Strymon	Rhodope	HH	38.6	6.12	4440	-112	248.781	17.4521	554.99	49.7143	1071.51	1.7005	687.308	bdl	76.9665	43.5775	1.57403	897.737	n.d.	1.8364	3652.21	-7.13	-37	20.04	171	172	208	183	184		195	224	211	192	196	182	178	99	175		85
11	IGME DS5	34T	697897	4571839	136	2004-10-06		Strymon	Rhodope		44.7	6.23	1974	n.m.	152.705	26.741	303.008	40.9605	1162.43	2.869	51.048	bdl	192.62	31.9823	bdl	379	0.009	-1.85376	2343.75	-9.33	-65	9.64	222	217	244	232	228		231	258	246	230	233	228	224	88	146		60
502	Lithotopos	34T	688223	4558689	35	2016-05-20 20:00:20		Strymon	Servomacedonian	HH	40.5	7.18	2281	-87	19.9458	12.2717	413.827	16.6027	890.892	2.8462	69.8188	bdl	184.863	50.9775	bdl	284.131	0.4526	0.0626701	1946.91	-9.42	-59	16.36	97	103	149	110	117		138	169	155	135	146	112	110	76	115		62
213	Nigrita	34T	714872	4530666	56.1	2008-05-30		Strymon	Serbomacedonian	HH	27	6.28	890	-120	33.6271	32.0649	158.447	24.2642	597.996	2.0995	24.5314	0.06201	53.6551	46.8905	0.09588	223.1	0.255132	1.87713	1197.31	-8.28228	-52.395	13.8633	240	233	256	249	243	252	242	269	257	243	246	244	239	73	110		47
422	Nigrita 1	34T	715140	4530549	68	2014-10-05		Strymon	Servomacedonian	HH	30.3	6.14949	1417	-93	61.5769	58.017	218.612	39.4508	921.402	2.1394	45.6702	0.527085	68.1088	60.9854	0.13583	335.729	0.246	3.04803	1812.94	-8.17	-53	12.36	265	255	273	274		267	259	284	273	262	264	266	261	78	120		49
214	Nigrita 2	34T	716088	4531100	46	2008-05-30		Strymon	Serbomacedonian	HH	46.3	6.15	1940	-145	86.5728	79.3722	281.191	47.0461	1272.27	2.1945	59.4497	bdl	76.3756	82.0529	0.10387	462	0.585852	0.702421	2449.67	-8.34662	-54.3835	12.3894	253	245	265	262		260	251	277	266	253	255	255	251	78	121		53
12	PASOK	34T	697455	4571606	126	2004-10-06		Strymon	Rhodope		32.6	6.59	1592	n.m.	126.052	21.7574	234.958	38.6199	835.974	4.18	51.048	6.8211	199.826	76.2268	bdl	581.6	0.093	-0.620155	2177.74	-9.05	-65	7.4	250	242	264	259		258	250	275	264	251	253	253	249	89	149		72
8	Sidirokastro	34T	701762	4570128	154	2004-10-06		Strymon	Rhodope	HH	43.5	6.27	1656	n.m.	131.062	21.1497	241.395	39.01	863.433	4.18	49.2755	3.1005	192.14	73.937	bdl	587.2	0.047	0.965202	2206.52	-8.98	-65	6.84	248	240	262	257	250	256	248	274	262	249	251	251	246	90	151		73
3	Thermopigi	34T	697963	4572767	215	2004-10-05		Strymon	Servomacedonian	HH	45.2	6.05	1960	n.m.	168.336	25.2824	278.639	41.7407	1138.02	3.686	51.757	bdl	191.66	45.1326	bdl	524	0.233	-1.80029	2469.01	-9.22	-66	7.76	237	230	254	246	240		240	267	255	241	243	241	237	89	150		68
501	Thermopigi	34T	697963	4572771	215	2016-05-20 16:55:54		Strymon	Servomacedonian	HH	45.4	6.11	2818	-128	169.937	27.4776	280.752	45.4701	1123.38	3.4124	53.1218	0.626301	187.697	43.5326	bdl	411.872	<0.01	1.21767	2347.69	-9.22	-52	21.76	248	240	262	257	250	257	248	274	263	250	252	251	247	91	153		61
172	Langada	34T	676072	4511287	88	2007-08-25		Thessaloniki	Servomacedonian	HH	34.9	7.27	734	n.m.	63.7272	18.9618	97.4776	4.2911	338.661	2.09	20.9155	8.0613	131.136	29.1366	bdl	66.96	n.d.	0.995025	781.485	-8.18	-62	3.44	105	110	155	117	124		144	174	161	141	150	119	117	42		-5	29
343	Langada	34T	676097	4511124	112.1	2010-09-25		Thessaloniki	Servomacedonian	HH	39.4	7.13	896	183	59.9388	21.7387	124.181	4.97131	384.426	2.451	24.1734	8.92944	171.221	27.7925	0.09588	102.6	n.d.	-3.63841	932.622	-8.2	-58	7.6	97	103	149	109	117		138	168	155	135	146	112	110	43		-10	36
173	Nea Apollonia	34T	703164	4503705	41	2007-08-25		Thessaloniki	Servomacedonian	HH	56.4	7.61	1453	n.m.	19.4388	0.85085	308.526	6.2416	341.712	11.21	36.868	bdl	351.136	47.6544	bdl	107.3	n.d.	4.69023	1231.04	-9.57	-67	9.56	51		110	64	74			130	116	100	119	68	66	84	136		70
338	Nea Apollonia	34T	703157	4503711	33.5	2010-09-24		Thessaloniki	Servomacedonian	HH	57.5	7.47	1440	-145	20.0204	1.29561	300.038	7.05757	347.814	11.7553	38.5519	bdl	374.188	47.8871	bdl	114.3	n.d.	-1.66066	1263.02	-9.7	-68	9.6	61		118	73	83			138	124	107	124	77	75	82	131		67
339	Nea Apollonia 2	34T	703092	4503638	54	2010-09-24		Thessaloniki	Servomacedonian	HH	34	7.68	803	-162	24.5223	2.30495	180.609	3.85101	329.508	7.9021	37.2721	bdl	126.923	38.2227	0.12784	35.47	n.d.	2.97133	786.748	-8.9	-56	15.2	55		113	67	77			133	119	102	121	71	69	61		-51	37
340	Nea Apollonia 3	34T	704453	4503375	45.5	2010-09-24		Thessaloniki	Servomacedonian	HH	45.7	7.66	1430	-124	19.6036	1.87147	320.871	6.19332	335.61	11.7249	43.4759	2.44939	388.056	39.7492	bdl	96.55	n.d.	2.68141	1266.25	-9.5	-66	10	49		107	61	71			128	114	98	118	65	64	74	113		59
514	Nea Apollonia 4	35 T	312765	4550832	75	2016-05-24 16:27:23		Thessaloniki	Servomacedonian	HH	45.2	7.71	659	-132	18.8316	1.8901	308.986	6.92818	316.694	12.4336	44.5961	0.043407	385.241	37.6707	0.1598	103.976	0.0723	1.67298	1237.63	-9.26	-65	9.08	58		115	70	80			136	122	105	122	74	72	77	119		61
211	Nymphopetra	35T	254396	4513566	13.3	2008-05-30		Thessaloniki	Serbomacedonian	HH	38.3	7.68	1130	-265	18.9779	1.66524	256.43	4.40813	198.315	10.868	23.3261	bdl	380.629	32.8145	0.06392	38.28	0.657188	4.29227	966.474	-10.8715	-73.3451	13.6267	42		102	54	65			122	108	92	114	59	57	68		-62	41
341	Nymphopetra	34T	699021	4506948	44.1	2010-09-24		Thessaloniki	Servomacedonian	HH	38.1	7.79	1145	-151	17.9042	1.78342	251.71	3.69912	219.672	10.9098	24.3258	bdl	370.22	34.3954	0.3196	35.26	n.d.	0.748695	970.234	-10.8	-74	12.4	34			46	57			115	101	86	110	51	49	63		-54	39
171	Thermi	34T	675749	4486817	36	2007-08-25		Thessaloniki	Axios Vardar	IH	38	8.73	944	n.m.	4.53505	0.104533	192.426	2.60587	76.275	0.57	271.193	bdl	15.3712	63.2657	4.794	54.57	n.d.	-6.1291	685.765	-9.11	-69	3.88	29			41	53			111	97	82	108	47	45	89	148		79
517	Alexandria	34T	620368	4502741	5	2016-05-28 15:25:03		Veria	Axios Vardar	IH	33.9	7.82	4830	-83	84.1359	43.3192	734.572	6.05045	166.585	0.1976	1323.92	0	5.25983	21.7121	3.79525	50.1048	0.1224	-0.79021	2439.82	-8.13	-63	2.04	6			18	30			89	75	63				40		-1	17
459	Thermes 1	35S	456582	4337023	23	2015-03-16		Xanthi	Rhodope	HH	46.9	6.29886	46100	-92	1663.12	759.444	10772.9	444.324	268.488	bdl	20343.7	9.11547	2090.48	35.9612	68.1547	8446.04	3.6656	0.563257	44913.8	0.61	1	-3.88	100	105	151	112	119		140	170	157	137	147	114	112	107	198		95
428	Thermes 1 (Xanthi)	35T	333719	4579342	438	2014-10-06		Xanthi	Rhodope	HH	51	6.65406	1242	31	140.256	10.5202	159.208	19.6181	665.118	3.0609	46.2942	0.117819	138.014	120.068	0.05593	1005.8	0.0149	1.39135	2309.15	-8.19	-54	11.52	210	206	236	220	217		222	250	237	221	224	217	213	81	130		95
535	Thermes Xanthi 3	35T	333818	4579252	412	2017-03-22		Xanthi	Rhodope	HH	51.3	6.26	1240	22	142.112	10.7219	164.553	19.544	670.61	3.4751	48.0312	bdl	154.74	124.632	bdl	1191.66	n.d.	0.421817	2531.27	-8.27	-57.8	8.36	205	202	232	215	213		219	246	234	217	220	212	208	81	129		99
[truncated: 17 more columns]

## Sheet: Cold gases-rich waters
ID	Sample	Sector	Coordinates		Altitude	Date	References	Note	References	Location	Zone	Sigla	T	pH	cond	Eh	Ca	Mg	Na	K	Alk	F	Cl	NO3	SO4	SiO2	Br	Li	NH4	Ionic Balance	TDS	∂18O	∂D	d	pCO2	SI_Calcite	SI_Dolomite	SI_Aragonite
			E	N	m								°C		µS/cm	mV	mg/l	mg/l	mg/l	mg/l	mg/l	mg/l	mg/l	mg/l	mg/l	mg/l	mg/l	µg/l	mg/l	%	mg/l	‰	‰	‰	atm
ß	Chanopoulo (LP11)	34S	495013	4338544	20	2010-05-31				Central GR	Ionian	EH	16.8	7.41	4582	-339	336.485	41.678	580.885	10.8769	159.872	0.6954	905.974	bld	888.258	8.24039	bld	83.47	n.d.	-1.95404	2939.66	-7.99	-47	16.92	0.00591017	0.24	-0.1938	0.0902
244	Kaitsa	34S	599703	4330421	441.1	2008-10-11				Central GR	Subpelagonian	IH	21	7.04	674	-382	61.7833	13.9661	90.1576	1.91929	417.987	2.6524	32.9153	bld	17.8066	30.3099	0.11985	19.48	n.d.	0.655577	670.495	-9.24661	-60.4388	13.5341	0.0386545	-0.0983	-0.5454	-0.245
473	Kaitsa	34S	599542	4330466	416	2015-10-05				Central GR	Subpelagonian	IH	21.5	7.39	537	-173	62.12	14.0257	103.45	2.22747	437.513	2.8899	33.4577	0.117819	14.8957	31.1075	0.11985	26.1227	0.272	4.46497	703.255	-9.8	-60.72	17.68	0.0178402	0.274	0.2062	0.1276
485	Katakali	34S	557859	4419686	408	2016-05-17 09:18:31				Central GR	Subpelagonian	IH	15	7.76	1169	-75	16.4328	86.6481	196.567	6.99839	1058.09	0.1026	9.83738	0.24804	0.667686	95.1053	bld	103.168	n.d.	-5.57973	1472.44	-10.97	-63	24.76	0.019593	0.2588	1.4518	0.1075
348	Kokkinonero	34S	652866	4410686	47	2010-09-26				Central GR	Subpelagonian	IH	15.4	6.16	1890	33	503.474	67.6964	6.7494	0.933915	1946.54	0.0266	7.21408	bld	0.845416	77.1306	bld	6.42	n.d.	-3.51875	2624.23	-8.7	-51	18.6	1.32678	0.2995	-0.056	0.1486
350	Kokkinonero 3	34S	653229	4409958	44	2010-09-26				Central GR	Subpelagonian	IH	19.5	7.1	410	120	89.3784	11.8763	4.904	0.377961	329.508	0.0703	6.49798	bld	10.9472	11.5865	bld	0.773	n.d.	-2.63486	465.363	-8.5	-52	16	0.0272772	0.0204	-0.558	-0.1274
351	Kokkinonero 4	34S	653229	4409962	39	2010-09-26				Central GR	Subpelagonian	IH	14.6	6.02	1002	99	272.303	15.8854	5.18907	0.578416	939.708	0.0456	5.90597	bld	12.2633	17.7272	bld	3.02	n.d.	-4.43517	1274.58	-8.8	-50	20.4	0.959401	-0.3144	-1.6612	-0.4659
403	LYS	34S	600613	4315572	202	2013-09-06				Central GR	Gavrovo Tripolis	EH	19.7	7	750	-334	103.268	19.2025	54.5369	2.325	451.4	0.1653	31.5505	0.130221	87.0298	16.05	0.19975	9.15519	n.d.	-9.7	774.374	-6.17	-39.1	10.26	0.0465586	0.0639	-0.3249	-0.0838
318	Petra (LP5)	34S	484632	4333841	1	2010-05-30				Central GR	Ionian	EH	18.2	7.51	3968	-222	138.09	91.8426	539.132	44.331	298.998	0.3648	656.534	bld	692.506	6.92263	1.70986	27.77	n.d.	3.11455	2473.86	-6.21	-35	14.68	0.00876193	0.2801	0.6355	0.1314
320	Preveza	34S	478818	4311376	2	2010-08-28				Central GR	Ionian	EH	19.7	6.98	12360	-322	210.123	335.465	2337.16	89.3797	1114.23	0.57	4200.83	bld	95.1862	19.7	8.23769	46.32	n.d.	2.34613	8417.08	-4.63	-24	13.04	0.094189	0.3828	1.2677	0.2351
319	Sykies	34S	492201	4340217	7	2010-05-31				Central GR	Ionian	IH	20.6	7.48	4852	-91	159.578	89.954	741.337	29.6713	421.038	0.532	1366.02	bld	83.8979	24.5566	2.54082	84.71	n.d.	2.49046	2925.31	-7.56	-46	14.48	0.0124394	0.5356	1.1222	0.3886
210	Doumbia	34T	699024	4506939	40.5	2008-05-30				Chalkidiki	Serbomacedonian	HH	16.2	6.09	1795	151	334.367	78.1566	91.5002	13.4584	1556.01	0.1368	28.8563	7.62103	47.5066	16.3384	0	266	n.d.	0.051398	2180.81	-8.47436	-52.3945	15.4004	1.25458	-0.0038	-0.4096	-0.1541
168	Kryopigi	34T	710976	4434383	117	2007-08-24				Chalkidiki	Axios Vardar	IH	20.4	6.8	775	n.m.	114.829	18.2325	41.1521	1.1703	408.834	bld	63.101	22.0756	13.9301	40.722	bld	8.57	n.d.	-0.836268	724.576	-6.88	-40	15.04	0.0650729	-0.1102	-0.7288	-0.2573
170	Paliouri	34S	727857	4425096	92	2007-08-24				Chalkidiki	Axios Vardar	IH	19.6	6.96	1590	n.m.	145.09	110.854	100.696	7.4119	704.781	bld	199.584	219.515	67.249	29.8956	bld	16.71	n.d.	-5.52846	1586.39	-6.74	-42	11.92	0.0730298	0.2407	0.6474	0.093
215	Sani	34T	697104	4441666	4	2008-05-31				Chalkidiki	Axios Vardar	IH	20.2	7.6	6040	-110	138.837	75.6041	1232.24	9.28438	183.06	0.7524	2266.53	bld	5.81223	22.2849	9.6679	40.6	0.354348	-0.107429	3992.28	-7.1	-57	-0.2	0.00403645	0.2027	0.4404	0.0554
440	Sani	34T	697102	4441666	9	2014-10-09				Chalkidiki	Axios Vardar	IH	20.5	7.63177	5040	65	125.633	67.4639	1154.47	9.10493	201.366	1.1324	2116.97	2.39979	13.3537	22.501	8.29362	35.1872	0.6185	-1.69535	3762.28	-8	-55	9	0.00415623	0.2445	0.5211	0.0975
169	Vassiliko Pigadi	34S	718918	4429467	79	2007-08-24				Chalkidiki	Axios Vardar	IH	20.2	7.19	914	n.m.	127.054	29.6582	64.6019	1.48238	411.885	0.076	127.266	16.1226	46.1136	29.7401	bld	7.375	n.d.	0.58651	854.784	-7.29	-43	15.32	0.0263209	0.2928	0.2422	0.1455
260	Kalathou-Katarraktis CH6	35S	420373	4236121	36	2009-06-15				Chios	Pelagonian	IH	19.5	6.7	1360	n.m.	105.811	74.0239	79.5454	4.6812	552.231	0.2318	172.642	bld	174.367	32.4622	0.4794	61.85	n.d.	-16	1200.03	-5.9	-32	15.2	0.108668	-0.2164	-0.3134	-0.3642
258	Pagida CH4	35S	419434	4234846	130	2009-06-15				Chios	Pelagonian	IH	21.6	7.2	960	n.m.	59.118	55.7914	47.3594	2.3406	433.242	0.266	121.239	bld	55.7206	35.4898	0.35156	28.2	n.d.	-18.9316	813.421	-5.93	-32	15.44	0.0267793	0.0227	0.3264	-0.1236
427	Paranesti 3	35T	286796	4593869	637	2014-10-06				Drama	Rhodope	HH	18.1	6.44549	1637	10	86.5688	4.22022	354.444	25.181	1019.03	5.6525	61.2044	0.651105	102.214	135.332	0.11186	1207.22	0.0389	0.79865	1799.85	-9.24	-65	8.92	0.369488	-0.317	-1.6935	-0.4659
230	Amochori	34T	542028	4513819	653.6	2008-06-01			D'Alessandro et al., 2011	Florina	Pelagonian	IH	13.8	5.9	270	100	37.2544	9.99141	12.2077	2.05583	143.397	0.095	6.7355	22.1376	17.4847	52.1703	0.04794	9.12	<0.01	0.113398	304.512	-10.3799	-68.2883	14.7507	0.214536	-1.957	-4.2985	-2.1092
508	Analypsis	34T	546046	4508659	873	2016-05-22 12:11:30				Florina	Pelagonian	IH	12.7	5.6	555	217	130.26	20.3912	10.918	6.49517	482.668	0.1748	5.30687	0.167427	39.9027	51.3045	0.02397	8.64437	n.d.	-0.836716	749.198	-9.95	-68	11.6	1.40443	-1.2995	-3.2364	-1.4525
324	Armenochori 2	34T	537188	4514636	633.6	2010-09-21			D'Alessandro et al., 2011	Florina	Pelagonian	IH	12.7	6.36	450	63	65.4863	21.261	20.0126	2.3862	244.08	1.1894	12.1345	6.96992	64.4582	47.3198	0.02397	25.31	n.d.	2.58822	489.843	-10.3	-68	14.4	0.126154	-1.0966	-2.5144	-1.2496
325	Armenochori 3	34T	537326	4514888	632.2	2010-09-21			D'Alessandro et al., 2011	Florina	Pelagonian	IH	12.9	5.85	520	72	51.1417	24.1147	48.9286	3.70668	323.406	1.6777	12.6379	0.18603	58.2376	76.3396	0.02397	127.2	n.d.	-1.65381	613.11	-10.6	-70	14.8	0.538518	-1.5945	-3.3455	-1.7474
326	Chladoraki	34T	534075	4518493	653.6	2010-09-22			D'Alessandro et al., 2011	Florina	Pelagonian	IH	16.1	6.66	742	181	82.372	8.76846	105.787	5.48717	146.448	2.0786	32.7593	2.91447	297.471	40.9017	bld	123.2	n.d.	0.104303	727.088	-10.9	-77	10.2	0.0348899	-0.9564	-2.6673	-1.1067
331	Dromos Ano Kaliniki	34T	538029	4523639	609.8	2010-09-22			D'Alessandro et al., 2011	Florina	Pelagonian	IH	14.5	6.7	415	194	63.491	20.3094	22.0656	0.980047	140.346	0.2014	18.6432	80.0487	74.6464	51.3993	0.03995	5.014	n.d.	2.66554	473.009	-9.6	-70	6.8	0.0317322	-0.9978	-2.2915	-1.1494
140	Giatsovo (FLR5)	34T	536275	4516533	624	2007-03-04			D'Alessandro et al., 2011	Florina	Pelagonian	IH	8.8	5.52	750	n.m.	88.9776	33.6694	35.1747	3.1208	225.774	0.19	76.572	54.5688	93.6682	30.9857	bld	6.214	n.d.	1.48487	644.349	-9.81	-67	11.48	0.859607	-1.9444	-4.2116	-2.1005
145	Itea (ITE10)	34T	542915	4523793	611	2007-03-04			D'Alessandro et al., 2011	Florina	Pelagonian	IH	12	5.7	1046	n.m.	204.809	26.2548	31.9561	10.5327	482.058	bld	21.979	75.6522	218.559	15.2207	bld	2.379	n.d.	-1.76491	1087.53	-10.03	-69	11.24	1.09245	-1.1027	-2.9398	-1.2562
224	Kampos	34T	540876	4528545	594.9	2008-06-01			D'Alessandro et al., 2011	Florina	Pelagonian	IH	18.7	6.18	2450	-35	452.303	158.744	68.1883	23.7181	2349.27	0.3325	29.1754	bld	20.655	98.8559	0.04794	715.7	1.6522	-1.39063	3223.5	-12.75	-86	16	1.41189	0.3585	0.5333	0.2101
327	Kato Kline	34T	534085	4521532	628.1	2010-09-22			D'Alessandro et al., 2011	Florina	Pelagonian	IH	13.6	6.7	548	175	77.1295	17.4478	46.7328	1.08473	164.754	0.9671	14.1091	36.2758	161.609	35.5133	bld	14.94	n.d.	4.13241	556.509	-10	-71	9	0.0377659	-0.8864	-2.2359	-1.0387
330	Kato Kline Lacha	34T	535463	4522278	617.3	2010-09-22			D'Alessandro et al., 2011	Florina	Pelagonian	IH	13.9	6.92	365	120	58.9619	13.8668	24.1069	1.48727	183.06	0.665	6.89148	8.42096	79.8342	41.9022	0.04794	7.059	n.d.	3.49445	419.895	-10	-66	14	0.0256035	-0.6809	-1.8025	-0.833
329	Kato Kline Siropat	34T	534309	4522288	625.5	2010-09-22			D'Alessandro et al., 2011	Florina	Pelagonian	IH	14.5	6.33	352	130	54.6509	15.0847	14.4934	4.12904	122.04	0.2052	13.9496	27.396	85.1324	36.3954	0.02397	2.821	n.d.	2.07881	374.292	-10.2	-71	10.6	0.0657204	-1.4696	-3.3005	-1.6212
328	Kato Kline Topila	34T	533891	4522187	625.7	2010-09-22			D'Alessandro et al., 2011	Florina	Pelagonian	IH	14.9	6.3	600	195	68.4196	19.2451	24.602	51.9129	164.754	0.1406	30.3736	89.0836	113.065	31.1047	bld	1.446	n.d.	0.693568	593.449	-10	-65	15	0.0922359	-1.3156	-2.9769	-1.4669
223	Liliaki	34T	543182	4523865	621.1	2008-06-01			D'Alessandro et al., 2011	Florina	Pelagonian	IH	16.4	5.2	609	10	71.7031	21.1497	24.1165	4.56417	366.12	0.4085	12.6556	bld	3.93887	87.1	0.10387	25.97	1.97584	0.696433	631.28	-10.1	-66.8304	13.9696	2.54742	-1.9771	-4.2544	-2.1273
141	Marina 2 MAR6	34T	541533	4523591		2007-03-04			D'Alessandro et al., 2011	Florina	Pelagonian	IH	13.1	5.9	1554	n.m.	237.073	26.6194	21.3807	9.3624	640.71	bld	20.9155	69.7613	138.341	16.6843	bld	3.982	n.d.	0.627373	1181.69	-10.3	-71	11.4	0.888383	-0.6982	-2.1706	-0.8509
227	Megalo Rema	34T	535083	4527447	600.5	2008-06-01			D'Alessandro et al., 2011	Florina	Pelagonian	IH	15.8	5.48	560	65	60.0198	27.215	23.6567	6.04655	363.069	0.5168	11.2377	bld	9.41486	97.5023	bld	20.09	0.28917	-0.698704	644	-10.1276	-68.644	12.3764	1.33937	-1.7879	-3.699	-1.9385
225	Niki	34T	535361	4528222	595.7	2008-06-01			D'Alessandro et al., 2011	Florina	Pelagonian	IH	15	5.74	366	-10	35.9117	19.0347	18.0012	1.9505	201.366	0.4921	8.04715	bld	27.0917	56.606	0.03995	3.889	0.921305	2.41488	379.005	-10.3316	-68.1824	14.47	0.422863	-1.9822	-4.0338	-2.1334
137	NKS2	34T	538745	4527727		2007-03-03			D'Alessandro et al., 2011	Florina	Pelagonian	IH	10.5	5.6	894	n.m.	88.176	47.4045	65.7514	1.9505	332.559	0.57	51.048	0.06201	205.59	36.33	bld	17.82	n.d.	0.34851	854.855	-9.47	-66	9.76	1.00485	-1.7118	-3.5636	-1.8666
144	PAP9	34T	542223	4521085		2007-03-04			D'Alessandro et al., 2011	Florina	Pelagonian	IH	13.2	5.53	700	n.m.	108.817	16.4093	20.2312	33.1585	280.692	0.152	15.9525	34.7256	131.616	20.2479	bld	4.069	n.d.	1.89798	663.154	-10.39	-70	13.12	0.953016	-1.6893	-4.0236	-1.8419
219	Papagiannis 2	34T	539383	4520850	651.7	2008-06-01			D'Alessandro et al., 2011	Florina	Pelagonian	IH	16.6	5.62	745	102	114.028	29.5123	31.6802	2.7307	482.058	0.5928	25.0632	0.297648	43.2315	70.008	0.23171	86.37	0.172452	0.5682	807.892	-10.7549	-75.1886	10.8509	1.23794	-1.2866	-2.9275	-1.4366
220	Papagiannis 3	34T	542182	4521185	614.9	2008-06-01			D'Alessandro et al., 2011	Florina	Pelagonian	IH	14	5.21	530	185	89.659	15.2059	16.2539	6.04655	222.723	0.1178	13.0102	21.7035	105.005	15.0172	0.04794	3.091	0.0089772	0.517504	505.302	-10.3445	-68.8713	13.8847	1.57652	-2.1526	-4.8857	-2.3045
303	Papagiannis Roussides FL-4	34T	542160	4521000	604	2010-04-28			D'Alessandro et al., 2011	Florina	Pelagonian	IH	14	6.78	1060	n.m.	140.28	25.3553	27.3581	58.9051	353.916	0.1159	30.8415	72.5517	173.406	19.9929	bld	22.3	n.d.	2.89206	904.339	-10.25	-68	14	0.0649083	-0.2607	-1.0735	-0.4126
304	Papagiannis Tumba FL-5	34T	541728	4521256	599	2010-04-28			D'Alessandro et al., 2011	Florina	Pelagonian	IH	13	6.64	980	n.m.	125.851	22.3652	30.3468	39.9072	305.1	0.1292	28.36	96.7356	127.293	17.1265	bld	9.141	n.d.	4.42534	793.904	-10.21	-67	14.68	0.0792866	-0.5091	-1.594	-0.6619
142	PLS7	34T	542848	4518314		2007-03-04			D'Alessandro et al., 2011	Florina	Pelagonian	IH	15.1	6.51	1002	n.m.	87.9756	64.0568	20.9209	5.4614	622.404	0.19	10.635	0.06201	3.8428	78.8	bld	279.4	n.d.	1.21178	902.323	-11.82	-84	10.56	0.209315	-0.4306	-0.7889	-0.5817
143	PLS8	34T	543324	4517021		2007-03-04			D'Alessandro et al., 2011	Florina	Pelagonian	IH	13.3	6.81	471	n.m.	57.7152	19.8126	16.5528	1.5604	103.734	0.171	10.9895	89.2944	91.2665	40.3071	bld	10.54	n.d.	-1.50659	431.888	-10.4	-71	12.2	0.0186724	-1.0796	-2.4446	-1.2321
226	Polyplatanos	34T	535866	4527086	604.8	2008-06-01			D'Alessandro et al., 2011	Florina	Pelagonian	IH	13.5	6.12	478	109	62.7853	25.9874	20.4151	1.79446	207.468	0.3914	10.3514	43.407	86.3669	50.7731	0.01598	5.609	0.02835	0.242033	511.209	-10.2706	-68.5025	13.6621	0.182138	-1.4307	-3.0627	-1.5831
217	Profitis Ilias	34T	537545	4521708	629.5	2008-06-01			D'Alessandro et al., 2011	Florina	Pelagonian	IH	16.3	5.64	1090	73	156.312	25.1608	91.2703	4.21308	503.415	0.6308	29.6008	14.8824	217.647	65.6424	0.06392	27.3	<0.01	0.661775	1132.74	-10.6756	-71.4449	13.96	1.21675	-1.1857	-2.9385	-1.3359
300	Sarri FL-1	34T	536953	4519765	607	2010-04-27			D'Alessandro et al., 2011	Florina	Pelagonian	IH	13.6	5.5	1990	n.m.	152.504	11.3041	262.086	12.0931	543.078	1.9	53.175	bld	474.057	80.8873	0.19975	461.3	n.d.	-0.0937832	1662.8	-11.2	-72	17.6	1.88756	-1.413	-3.7752	-1.5653
139	SIT4	34T	544013	4515453		2007-03-03			D'Alessandro et al., 2011	Florina	Pelagonian	IH	13.8	5.65	395	n.m.	51.102	13.1274	23.4498	2.7307	265.437	0.19	9.217	1.2402	4.32315	70.6886	bld	34.81	n.d.	0	443.799	-10.68	-73	12.44	0.699037	-1.8202	-4.0444	-1.9723
442	Synergio	34T	536974	4520639	605	2014-10-11				Florina	Pelagonian	IH	12.9	5.56157	2250	-3	189.927	13.9697	308.88	12.9084	445.446	0.8417	75.8524	1.14098	747.895	71.3315	0.18377	171.108	n.d.	-2.56936	1932	-11.28	-73	17.24	1.34184	-1.4049	-3.7727	-1.5577
446	Tropeouchos	34T	536668	4511218	678	2014-10-12				Florina	Pelagonian	IH	13.7	6.02016	1870	85	321.402	58.5239	33.0389	6.17918	1708.56	0.7771	14.2048	1.15959	7.60394	111.789	0.03196	60.0368	n.d.	-24.0246	2483.55	-10.98	-75	12.84	1.7191	-0.0719	-0.6989	-0.2241
301	Vevi 3 FL-2	34T	550993	4513623	691	2010-04-27			D'Alessandro et al., 2011	Florina	Pelagonian	IH	19	5.35	920	n.m.	331.261	18.7187	10.2995	1.79446	1055.65	0.1463	12.053	bld	36.0262	32.3	bld	12.46	n.d.	0.941711	1499.66	-10.1	-67	13.8	4.58807	-0.8172	-2.6099	-0.9654
306	Vevi Station FL-7	34T	548451	4513473	658	2010-04-28			D'Alessandro et al., 2011	Florina	Pelagonian	IH	14.9	6.05	7190	n.m.	130.861	12.6412	13.1043	1.5604	378.324	0.1767	8.2953	31.253	61.0044	36.2771	0.1598	4.875	n.d.	-0.341713	674.163	-9.98	-65	14.84	0.373852	-0.9214	-2.6524	-1.0727
308	Xino Nero FL-9	34T	552473	4504655	659	2010-04-28			D'Alessandro et al., 2011	Florina	Pelagonian	IH	14.9	6.43	1440	n.m.	298.596	23.8238	5.0578	1.67743	1019.03	0.0627	5.3175	6.46144	5.7642	18.5244	bld	6.867	n.d.	0.285403	1384.65	-10.44	-68	15.52	0.397832	0.1589	-0.5732	0.0076
417	Kivotos	34T	536242	4454843	547	2014-10-04				Grevena	Pelagonian	IH	15.3	7.45	672	-300	83.3123	34.7439	25.9971	1.34194	384.426	0.1615	42.4266	0.055809	38.6153	25.3801	0.21573	5.52241	0.15	-1.46458	637.365	-9.24	-59	14.92	0.0149658	0.3038	0.4409	0.1528
518	Kivotos	34 T	536249	4454847	544	2016-05-29 10:59:14				Grevena	Pelagonian	IH	14.6	7.44	656	-256	78.4746	38.9823	48.0031	1.5643	364.289	0.2052	92.4394	0.086814	22.2018	29.0942	0.48739	7.53619	<0.01	2.29495	676.769	-8.63	-46	23.04	0.0146521	0.232	0.3623	0.0805
418	Kivotos 2	34T	536167	4454854	552	2014-10-04				Grevena	Pelagonian	IH	14.3	7.41	793	-321	77.5568	37.1834	50.4286	1.5721	360.018	0.2166	94.6302	0.055809	18.7817	29.5448	0.52734	6.81998	n.d.	2.22574	671.397	-9	-60	12	0.0156351	0.1903	0.2584	0.0386
	Ammoudara	34T	523609	4474336	624	2019-08-26				Kastoria	Subpelagonian	IH	15	7.16	800	-145	208.4	56.49	123.3	16.42	890	0.51	12.76	bld	215.5	bld	bld	n.d.	n.d.	-1.42008	1523.5	n.d.	n.d.	n.d.	0.0643132	0.6375	0.9152	0.4863
344	Kilkis	34T	652385	4542260	146.7	2010-09-25				Kilkis	Circum Rhodope	IH	18.3	6.26	2040	209	473.273	91.2887	70.2937	9.22956	1885.52	0.0836	27.4738	1.2402	43.4332	20.315	0.11985	51.92	n.d.	5.43646	2625.52	-9.5	-53	23	0.96272	0.3885	0.3264	0.2398
345	Kilkis 2	34T	652103	4542157	138.3	2010-09-25				Kilkis	Circum Rhodope	IH	18.6	6.72	2010	189	442.616	100.153	56.7584	14.2697	1855.01	0.3249	40.3634	bld	22.2594	22.9697	0.09588	89.71	n.d.	3.55693	2558.5	-7	-49	7	0.326814	0.8213	1.2665	0.6728
419	Kilkis 2_Xino Nero	34T	652131	4542157	144	2014-10-04				Kilkis	Circum Rhodope	IH	18.7	6.44	2000	115	542.328	82.2371	74.4876	8.65632	2049.6	0.8303	24.1592	1.71148	42.9913	37.592	0.31161	82.8415	0.0985	5.75	2136.86	-7.74	-52	9.92	0.43722	0.4943	0.4399	0.3459
	Skra	34T	615859	4551355	468	2020-03-03				Kilkis	Circum Rhodope	IH	18.2	6.25	2130	22	389.477	81.1346	271.213	33.572	2199.16	bld	62.9947	bld	57.7333	bld	bld	n.d.	n.d.	-0.69	3095.29	-9.02	-55.5	16.6	1.1695	0.3444	0.2697	0.1956
336	Sappes	35T	390583	4541724	131.3	2010-09-23				Komotini	Rhodope	HH	22.9	7.98	935	-128	10.4585	3.86177	219.806	10.7667	280.692	1.7461	97.1436	0	151.69	18.6715	0.41548	45.22	n.d.	1.6843	797.113	-8.4	-52	15.2	0.00287012	-0.1307	-0.3787	-0.276
321	Kos Kokkinonero	35S	521902	4078954	319	2010-09-05				Kos	Attico-Cycladic	VA	22	6.6	2200	n.m.	500.217	136.898	27.4274	5.17859	1336.34	0.0285	48.3113	bld	788.398	11.1398	0.12784	14.1	n.d.	-5.5071	2855.79	-6.4	-28	23.2	0.290938	0.5873	0.9147	0.4414
411	Kos Kokkinonero	35S	521902	4078954	319	2014-03-18				Kos	Attico-Cycladic	VA	22.4	5.95	1800	-75	367.353	106.968	28.0708	3.44848	1287.1	0.5491	50.2007	0.111618	423.371	12.3643	0.15181	7.54285	<0.01	-9.67	2307.63	-6.07	-25	23.56	1.30617	-0.138	-0.4998	-0.2837
460	Agia Fotini	35S	458581	4321922	8	2015-03-16				Lesbos	Pelagonian	IH	20.7	6.93977	12550	56	211.727	313.37	2437.48	89.645	347.814	0.19	4531.8	12.216	605.553	9.67634	14.4619	48.9746	0.02528	-1.14897	8577.09	-4.49	-27	8.92	0.031798	-0.1557	0.1667	-0.3027
68	Agia Pareskevi_Methana	34S	711264	4162325	3	2006-06-25			D'Alessandro et al., 2017	Methana	Pelagonian	VA	22.2	5.95	1460	214	118.036	35.9788	169.206	22.2357	360.018	bld	199.938	167.427	107.118	102.592	bld	n.d.	n.d.	1.86466	1282.55	n.d.	n.d.	n.d.	0.381241	-1.0644	-2.3304	-1.2102
155	Agia Pareskevi_Methana	34S	710778	4161543	3	2007-05-27			D'Alessandro et al., 2017	Methana	Pelagonian	VA	21.5	5.89	1150	n.m.	97.9956	30.9952	119.548	19.8951	399.681	bld	109.186	115.339	82.1398	100.605	bld	39.99	n.d.	-0.379507	1076.47	-6.3	-38	12.4	0.499574	-1.1388	-2.4729	-1.2851
94	Pallis	34S	711364	4162305	8	2006-09-13			D'Alessandro et al., 2017	Methana	Attico-Cycladic	VA	22.5	6.1	1632	193	172.144	60.2888	203.232	24.9664	726.138	bld	270.483	55.561	100.873	99.08	bld	45.02	0.866	2.21266	1716.5	-6.45	-38	13.6	0.530518	-0.478	-1.0914	-0.6236
296	Airport (MAR3)	35S	274725	4064088	5	2010-02-13				Milos	Attico-Cycladic	VA	20	7.45	1875	n.m.	144.288	19.9342	222.773	57.3447	170.856	0.0779	442.062	88.6743	145.546	62.5714	1.3583	191.7	n.d.	1.35917	1357.15	-4.8	-25	13.4	0.00583445	0.1589	-0.2583	0.0114
295	Kampos 1 (MSK2)	35S	275118	4063908	8	2010-02-13				Milos	Attico-Cycladic	VA	22	6.98	3640	n.m.	245.69	67.3387	572.681	45.2516	378.324	0.3249	1069.88	113.478	239.214	62.7857	2.81248	210.6	n.d.	1.56214	2800.71	-5	-29	11	0.0348257	0.1841	0.1201	0.0381
236	Panagia Thermiani (NSR 2)	35S	516177	4052598	12	2008-07-25				Nisyros	Attico-Cycladic	VA	20	7.83	41500	n.m.	1362.32	730.515	8258.93	480.993	204.417	bld	17409.5	57.6693	1331.05	126.853	62.1782	1175	n.d.	-4.58377	30050	1.4155	6.69361	-4.63037	0.00179929	1.0628	2.1855	0.9154
162	Apideonas	34S	537493	4213920	29	2007-05-28		Forte odore di H2S		Peloponneso	Gavrovo Tripolis	EH	19.1	7.18	792	n.m.	114.028	25.4039	41.1521	3.901	463.752	bld	45.7305	bld	40.3494	23.2457	bld	12.46	n.d.	-0.618557	758.301	-5.13	-31	10.04	0.031268	0.2903	0.2004	0.1422
166	Frasinia	34S	538027	4175768	66.2	2007-05-28		Sorgente flusso circa 0.2 l/s		Peloponneso	Ionian	EH	21.5	7.45	4950	n.m.	74.3484	12.5197	29.887	2.3406	329.508	bld	18.7885	bld	9.607	25.3136	bld	9.283	n.d.	-0.490597	503.518	-5.51	-30	14.08	0.0117842	0.3159	0.1642	0.1696
161	Kounoupelli	34S	530667	4217295	0	2007-05-28				Peloponneso	Ionian	EH	20.3	7.51	14030	n.m.	387.373	245.653	3076.98	106.887	366.12	bld	5540.13	138.282	661.442	10.3521	bld	84.87	n.d.	-1.21896	10538.4	-3.33	-19	7.64	0.00872168	0.6532	1.4152	0.506
315	Nerazies	34S	589262	4235877	51	2010-05-23				Peloponneso	Pindos	EH	19.5	7.99	1040	-21	6.8136	1.19119	263.235	1.01426	433.242	8.0123	33.6775	2.38118	161.878	12.57	bld	13.56	n.d.	3.89862	925.373	-7.11	-45	11.88	0.0045436	-0.1853	-0.8592	-0.3331
	Orea Elenis	34S	675640	4193307	1	2019-05-20				Peloponneso	Gavrovo Tripolis	EH	19.3	6.76	18300	150	326.636	540.786	3678.4	114.954	618.743	bld	6993.5	bld	951.39	bld	bld	n.d.	n.d.	-0.646128	13224.4	-5.3	-30	12.4	0.08091	-0.0037	0.5071	-0.1516
163	Panagia Katholiki	34S	521385	4188777	1	2007-05-28		Pozzo artesiano, flusso circa 0.2 l/s		Peloponneso	Ionian	EH	18.7	8.52	1100	n.m.	4.008	3.28185	300.709	10.9228	732.24	0.76	60.6195	bld	0.48035	12.3407	bld	6.913	n.d.	0.798548	1126.64	-5.59	-32	12.72	0.00222075	0.3031	0.8091	0.1547
416	Patrasso	34S	560839	4227475	6	2014-10-01				Peloponneso	Gavrovo Tripolis	EH	22.7	7.73	1150	n.m.	18.1362	13.7704	262.486	13.2166	689.526	0.7676	88.0649	bld	0.586027	n.d.	0.73508	n.d.	n.d.	-0.0166724	1087.29	-7.13	-37	20.04	0.0124796	0.2493	0.7063	0.1039
353	Selianitika	34S	589714	4238025	4	2010-11-18				Peloponneso	Pindos	EH	18.3	7.32	1400	-219	110.944	57.7895	67.3972	13.4529	699.289	0.1482	77.5043	0.390663	13.6131	27.4	0.12784	31.35	n.d.	-2.68387	1072.91	-7.11	-41	15.88	0.0337987	0.5453	1.0698	0.3966
316	Trapeza	34S	608149	4224957	81	2010-05-23				Peloponneso	Gavrovo Tripolis	EH	19.5	7.86	875	-76	4.2084	0.765765	228.521	1.32634	500.364	0.7714	19.4975	bld	68.2097	12.17	bld	10.06	n.d.	0.754273	836.579	-8.95	-58	13.6	0.0071829	-0.419	-1.2983	-0.5668
650	Vuonargo	34S	542722	4179736	148.9	2019-05-25 09:57:49				Peloponneso	Ionian	EH	18.8	8.23	909	-243	7.63486	7.20643	203.461	2.4242	443.005	0.3249	20.448	bld	117.242	n.d.	bld	n.d.	n.d.	-3.86866	801.747	-7.3	-36	22.4	0.00269339	0.1381	0.4995	-0.0102
43	Xilochera	34S	534196	4176132	54.7	2005-02-15				Peloponneso	Gavrovo Tripolis	EH	19.2	7.32	741	100	112.625	24.6746	22.7601	1.5604	390.528	0.095	28.0055	bld	79.7381	30.816	bld	9.05	1.3925	-1.93953	693.501	-5.85	-32	14.8	0.0190766	0.3512	0.3151	0.2032
165	Xilochera	34S	534196	4176132	54.7	2007-05-28		Sorgente flusso circa 0.1 l/s		Peloponneso	Gavrovo Tripolis	EH	18.8	7.22	773	n.m.	141.082	23.8238	27.8179	2.3406	396.63	bld	42.54	bld	116.245	19.7636	bld	7.628	n.d.	1.47131	771.865	-5.55	-30	14.4	0.024322	0.3282	0.1483	0.1798
127	Panagia Kalou_Santorini 8	35S	359274	4036106		2007-02-08			Papachristou et al., 2013	Santorini	Attico-Cycladic	VA	21.2	7.9	2680	n.m.	89.3784	43.6364	412.9	6.2416	219.672	0.133	703.328	17.3628	100.873	50.0225	1.598	105.3	n.d.	1.34641	1646.72	-5.56	-26	18.48	0.00255153	0.5087	1.009	0.3622
207	Pikrolimni	34T	676796	4481724	123	2008-05-29				Thessaloniki	Axios Vardar	IH	19.6	6.39	3250	90	323.125	292.328	338.643	9.63547	3112.02	0.1653	121.948	0.6201	28.0524	47.1722	0.55131	47.73	<0.01	0.21237	4282.47	-10.0037	-67.7396	12.2898	1.10994	0.4993	1.2413	0.3515
208	Souroti	34T	676028	4482364	136.2	2008-05-30				Thessaloniki	Axios Vardar	IH	19.6	5.91	1255	25	175.55	59.5595	71.7288	7.37289	787.158	0.1159	59.1661	bld	108.559	103.76	1.8377	223.2	n.d.	0.828451	1389.5	-6.86911	-45.7115	9.24137	0.946673	-0.636	-1.4627	-0.7837
209	Souroti 2	34T	697881	4488327	264.7	2008-05-30				Thessaloniki	Axios Vardar	IH	20	6.38	1960	170	271.923	26.6073	176.908	6.59269	845.127	0.3135	310.577	8.92944	48.2271	20.7734	1.03071	446.8	n.d.	-0.578291	1728.46	-7.2108	-47.1785	10.5079	0.334118	0.0317	-0.6584	-0.1158
333	Loutrochori	34T	593851	4508930	85	2010-09-22				Veria	Circum Rhodope	IH	21.5	7.09	1010	-146	95.7912	31.9924	108.229	10.6244	494.262	0.2299	154.385	bld	14.7996	23.9278	0.51136	222.9	n.d.	-2.95033	940.059	-7.6	-50	10.8	0.0392013	0.1732	0.1775	0.0268
448	Loutrochori 2	34T	593846	4508944	80	2014-10-12				Veria	Circum Rhodope	IH	22.4	7.22646	965	-230	91.2982	35.4804	75.8785	7.78249	482.058	0.1672	103.727	bld	9.85198	26.1548	0.33558	152.969	n.d.	-0.511681	836.185	-7.6	-49	11.8	0.0274157	0.3044	0.5182	0.1588
449	Loutrochori 3	34T	593654	4508672	94	2014-10-12				Veria	Circum Rhodope	IH	21.6	7.20669	550	156	93.4545	39.2497	38.5611	4.62659	500.364	0.1387	50.7999	bld	12.8109	29.8032	0.1598	80.3824	0.859	-2.15743	772.576	-8.08	-48	16.64	0.0302343	0.3051	0.5422	0.1588

## Sheet: acidic waters database
ID	Sample	Sector	Coordinates		Altitude	Date	References	Location	Zone	Sigla	T	pH	cond	Eh	Ca	Mg	Na	K	Alk	F	Cl	NO3	SO4	SiO2	Br	Li	NH4	Ionic Balance	TDS	∂18O	∂D	d
			E	N	m						°C		µS/cm	mV	mg/l	mg/l	mg/l	mg/l	mg/l	mg/l	mg/l	mg/l	mg/l	mg/l	mg/l	µg/l	mg/l	%	mg/l	‰	‰	‰
412	Kos Aspro Nero	35S	522022	4078878	314	2014-03-18		Kos	Attico-Cycladic	VA	13.9	4.7	1530	331	272.364	102.806	21.5347	9.96315	bdl	1.7138	39.8174	1.91611	1234.19	29.8714	bdl	66.1922	0.18	-14.4	1821.07	-5.26	-23	19.08
414	Kos Kokkino Nero 3	35S	522105	4078817	343	2014-03-19		Kos	Attico-Cycladic	VA	23.2	3.37	2400	275	507.232	156.751	26.7879	25.1732	bdl	1.8107	41.2567	1.73008	2716.38	50.2286	bdl	85.1821	1.75	-36.26	3749.11	-9.96	-26	53.68
413	Kos Kokkinonero 2	35S	522116	4078886	320	2014-03-19		Kos	Attico-Cycladic	VA	20.3	3.09	3000	111	508.375	256.531	29.1743	10.5873	bdl	2.3636	45.0286	1.55645	2774.5	40.95	bdl	56.9064	0.41	-20.63	3840.03	-7.49	-25	34.92
580	Paleochori cave	35S	277771	4061595	0	2017-06-09		Milos	Attico-Cycladic	VA	75.3	2.85	70000	-40	1146.61	1165.14	14899.6	1824.95	bdl	bdl	29707.3	bdl	2313.12	117.447	bdl	11278.2	11.85	-4.41	62537.1	n.d.	n.d.	n.d.
287	Stefanos	35S	515058	4048069	86	2009-09-03		Nisyros	Attico-Cycladic	VA	98	1.96	6000	-30	32.0039	10.8787	26.3006	45.3296	bdl	0.4674	7.90535	bdl	2785.89	332.469	bdl	9.653	23.3	-169.55	3379.22	n.d.	n.d.	n.d.

## Sheet: Hyperalkaline waters database
ID	Sample	Sector	Coordinates		Altitude	Date	References	Site	Location	Zone	Sigla	T	pH	cond	Eh	Ca	Mg	Na	K	Alk	F	Cl	NO3	SO4	SiO2	Br	Li	NH4	Ionic Balance	TDS	∂18O	∂D	d
			E	N	m							°C		µS/cm	mV	mg/l	mg/l	mg/l	mg/l	mg/l	mg/l	mg/l	mg/l	mg/l	mg/l	mg/l	µg/l	mg/l	%	mg/l	‰	‰	‰
193	Archani	34S	600606	4315575	176	2008-03-28	D'Alessandro et al., 2014	Achani	Sperchios	Subpelagonian	IH	27.5	11.17	570	-235	35.8716	0.12155	22.7601	0.7802	146.448	0.019	14.5345	bdl	0.48035	5.78509	0.0799	0.3234	n.d.	-0.35524	227.622	-8.55	-60.4	8
266	Archani	34S	600613	4315572	202	2009-06-26	D'Alessandro et al., 2014	Achani	Sperchios	Subpelagonian	IH	27.6	11.28	538	-258	35.6712	0.12155	23.2199	0.7802	152.55	0.0095	17.3705	bdl	0.9607	5.30718	0.08789	0.2943	n.d.	-6.51801	236.844	-8.92	-58	13.36
406	Archani	34S	600613	4315572	202	2013-09-06	Li Vigni et al., 2021	Achani	Sperchios	Subpelagonian	IH	27.5	11.33	1090	-209	35.0299	0.009724	22.0911	0.791903	158.652	0.0095	16.7289	bdl	0.393887	4.95	0.0799	0.412399	n.d.	-12.0514	239.602	-8.28	-59.2	7.04
474	Archani	34S	600613	4315572	202	2015-10-05	Li Vigni et al., 2021	Achani	Sperchios	Subpelagonian	IH	27.7	11.36	589	-29	34.1882	0.004862	22.0957	0.990854	139.126	0.0171	15.4527	0.099216	0.057642	4.85244	0.07191	0.3066	<0.01	-0.953507	217.934	-9.72	-59.63	18.13
546	Archani	34S	600604	4315570	194	2017-05-10 15:47:19	Li Vigni et al., 2021	Achani	Sperchios	Subpelagonian	IH	27.3	11.3	525	-164	34.3826	0.0038896	22.3693	0.608556	140.956	bdl	15.1194	bdl	0.432315	5.15103	bdl	0.187742	n.d.	-1.50015	219.622	-8.78	-58	12.24
548	Archani 159	34S	600571	4315552	204	2017-05-10 16:42:11	Li Vigni et al., 2021	Achani	Sperchios	Subpelagonian	IH	26.6	11.35	497	-202	33.5149	1.13163	22.544	0.659269	123.26	bdl	15.286	bdl	0.432315	11.8002	bdl	0.366501	n.d.	11.5944	209.511	-8.7	-58.2	11.4
549	Archani 160	34S	600579	4315550	203	2017-05-10 16:43:07	Li Vigni et al., 2021	Achani	Sperchios	Subpelagonian	IH	26.4	11.21	526	-327	35.7353	0.00109395	22.7946	0.659269	143.397	bdl	17.3705	bdl	0.240175	9.8045	bdl	0.318563	n.d.	-1.89154	230.839	-8.8	-60.1	10.3
529	Archani drill	34S	601328	4315973	239	2016-10-07	Li Vigni et al., 2021	Achani	Sperchios	Subpelagonian	IH	22	11.27	450	-30	45.7533	0.007293	10.5524	0.50713	129.973	bdl	28.8847	bdl	0.076856	1.57776	0.20774	0.172032	n.d.	-6.68876	218.013	-7.91	n.d.	n.d.
544	Archani drill	34S	601327	4315970	240	2017-05-10 14:55:56	Li Vigni et al., 2021	Achani	Sperchios	Subpelagonian	IH	22.2	11.36	525	n.m.	48.8976	0.0034034	11.0053	0.335486	131.803	bdl	29.6185	bdl	0.76856	1.56922	bdl	0.14316	n.d.	-2.82603	224.24	-8.05	-58	6.4
543	Kamaroules	34S	601018	4315720	222	2017-05-10 14:10:28	Li Vigni et al., 2021	Achani	Sperchios	Subpelagonian	IH	19.4	11.51	490	-124	41.9257	0.026741	12.8261	0.339387	134.854	bdl	19.1005	bdl	1.44105	0.922535	bdl	0.0863262	n.d.	-4.3348	211.647	-8.48	-57.2	10.64
243	Ekkara	34S	602784	4334991	166.9	2008-10-11	Li Vigni et al., 2021	Ekkara	Central GR	Subpelagonian	IH	22.6	11.26	764	-384	24.6292	0.376805	113.686	1.65012	189.162	0.2755	98.9055	bdl	15.0974	40.6249	0.36754	3.027	n.d.	0.690674	488.611	-9.57331	-65.5461	11.0403
475	Ekkara	34S	602820	4334018	198	2015-10-05	Li Vigni et al., 2021	Ekkara	Central GR	Subpelagonian	IH	25.2	11.5	463	-61	41.6972	0.002431	16.2976	0.70218	142.177	0.0057	17.3492	0.093015	0.648472	1.51564	0.05593	0.574997	<0.01	-0.942895	221.367	-9.32	-57.57	16.99
540	Ekkara	34S	602820	4334018	184	2017-05-09 17:58:53	Li Vigni et al., 2021	Ekkara	Central GR	Subpelagonian	IH	25.4	11.29	541	-270	42.06	0.00255255	16.5735	0.460318	145.228	bdl	17.2181	bdl	5.52402	1.64977	bdl	0.392554	n.d.	-5.12662	229.208	-9.51	-64.4	11.68
537	Ekkara Ps	34S	602786	4334990	156	2017-05-09 15:00:23	Li Vigni et al., 2021	Ekkara	Central GR	Subpelagonian	IH	23.8	11.21	710	-317	15.3607	0.132489	112.233	1.61892	173.297	0.1919	91.0994	bdl	10.4908	40.3436	0.27965	3.22639	n.d.	1.27991	449.056	-8.88	-62.6	8.44
538	Kato Pasali	34S	602601	4334825	174	2017-05-09 16:24:50	Li Vigni et al., 2021	Ekkara	Central GR	Subpelagonian	IH	18.8	11.32	464	-159	37.9277	0.739024	33.4045	1.03767	117.158	bdl	24.4286	1.68667	15.9909	25.5002	bdl	1.74582	n.d.	14.4888	260.028	-8.86	-61.8	9.08
539	Psoronera	34S	602618	4334806	171	2017-05-09 17:44:20	Li Vigni et al., 2021	Ekkara	Central GR	Subpelagonian	IH	23.8	11.33	632	-370	29.3826	0.00036465	61.5465	1.37705	180.009	bdl	40.8668	bdl	1.83013	16.8464	0.16779	1.19491	n.d.	0.907022	333.65	-9.21	-64.9	8.78
483	Agia Anargyroi	34S	695941	4138821	46	2016-04-11	D'Alessandro et al., 2018	Ermioni	Argolis	Subpelagonian	IH	20	11.8	1200	33	75.6831	0.0376805	67.1377	10.1426	277.641	bdl	73.5694	7.88767	2.97817	0.834107	0.22372	41.3891	5.3727	2.1126	563.117	-5.05	-31	9.4
484	Agia Anargyroi 2	34S	695943	4138808	53	2016-04-11	D'Alessandro et al., 2018	Ermioni	Argolis	Subpelagonian	IH	17.4	11.98	1440	44	93.0437	0.0522665	64.9146	8.9723	388.087	bdl	67.9045	2.41839	1.29694	0.063331	0.1598	40.5302	6.1219	-7.98763	673.849	-5.36	-31	11.88
