# Supplementary material for: Geochemical characterisation of the thermo-mineral waters of Greece
Source: Environ Geochem Health. 2021 Jun 12;44(7):2111–33. doi: 10.1007/s10653-021-01001-1 (PMC9177495; doi:10.1007/s10653-021-01001-1)
Supplement: Supplementary file 2 — Supplementary file2 (XLSX 23 kb) [file 10653_2021_1001_MOESM2_ESM.xlsx]

## Sheet: Title
Supplementary Table S2
Geothermometric equations
Lorenza Li Vigni, Kyriaki Daskalopoulou, Sergio Calabrese, Konstantinos Kyriakopoulos, Francesco Parello, Filippo Brugnone, Walter D’Alessandro
Geochemical characterisation of the thermo-mineral waters of Greece
Environmental Geochemistry and Health

## Sheet: geothermometric equations
Geothermometer	Acronym	Authors	Equation
Na–K	TNKFT73	Na–K geothermometer of Fournier and Truesdell -1973	{777/[log(Na/K) + 0.700]}−273.15
Na–K	TNKT76	Na–K geothermometer of Truesdell -1976	{855.6/[log(Na/K) + 0.8573]}−273.15
Na–K	TNKF79	Na–K geothermometer of Fournier -1979	{1,217(±93.9)/[log(Na/K) + 1.483)]}−273.15
Na–K	TNKT80	Na–K geothermometer of Tonani -1980	{833/[log(Na/K) + 0.780]}−273.15
Na–K	TNKA83	Na–K geothermometer-1 of Arnórsson et al. -1983	{933/[log(Na/K) + 0.993]}−273.15
Na–K	TNK2A83	Na–K geothermometer-2 of Arnórsson et al. -1983	{1,319/[log(Na/K) + 1.699]}−273.15
Na–K	TNKNN87	Na–K geothermometer of Nieva and Nieva -1987	{1,178/[log(Nam/Km) + 1.239]}−273.15
Na–K	TNKG88	Na–K geothermometer of Giggenbach -1988	{1,390/[log(Na/K) + 1.75]} 273.15
Na–K	TNKVS97	Na–K geothermometer of Verma and Santoyo -1997	{1,289(±76/[log(Na/K) + 0.615)]}−273.15
Na–K	TNKA00	Na–K geothermometer of Arnórsson -2000	733.6−770.551[log(Nam/Km)] + 378.189[log(Nam/Km)]2−95.753[log(Nam/Km)]3 + 9.544[log(Nam/Km)]2
Na–K	TNKC02	Na–K geothermometer of Can -2002	{1,052/[1=exp(1.714(log(Na/K) + 0.252))]} + 76
Na–K	TNKDSR08	Na–K geothermometer-1 of Díaz-González et al. (in press)	{883(±15)/[log(Na/K) + 0.894(±0.032)]}−273.15
Na–K	TNK2DS08	Na–K geothermometer-2 of Díaz-González et al. (in press)	{833/[log(Na/K) + 0.908]}−273.15
K–Mg	TKMG88	K–Mg geothermometer of Giggenbach -1988	{4,410/[14.0−log(K2/Mg)]}−273.15
Li–Mg	TLMKM89	Li–Mg geothermometer-1 of Kharaka and Mariner -1989	{2,200/[5.47−log(Li/(Mg0.5))]}−273.15
Li–Mg	TLM2KM89	Li–Mg geothermometer-2 of Kharaka and Mariner -1989	{1,910/[4.63−log(Li/(Mg0.5))]}−273.15
Na–Li	TNLFM81	Na–Li geothermometer-1 of Fouillac and Michard -1981	{1,000(±47)/[log(Nam/Lim) + 0.38(±0.11)]}−273.15
Na–Li	TNL2FM81	Na–Li geothermometer-2 of Fouillac and Michard -1981	{1,195(±75)/[Log(Nam/Lim)−0.19(±0.25)]}−273.15
Na–Li	TNLKM89	Na–Li geothermometer-1 of Kharaka and Mariner -1989	{1,590/[log(Na/Li) + 0.779]}−273.15
Na–Li	TNLVS97	Na–Li geothermometer-1 of Verma and Santoyo -1997	{1,049(±44)/[log(Nam/Lim) + 0.44(±0.10)]}−273.15
Na–Li	TNL2VS97	Na–Li geothermometer-2 of Verma and Santoyo -1997	{1,267(±35)/[log(Nam/Lim) + 0.07(±0.10)]}−273.15
Na–K–Mg	TNKMNN87	Na–K–Mg geothermometer of Nieva and Nieva -1987	{11,140/[6 log(Nam/Km) + log(Mgm/(Nam)2) + 18.30]}−273.15
Quartz	TSF77	Quartz geothermometer-1 of Fournier -1977	[1,309/(5.19−log S)]−273.15
Quartz	TS2F77	Quartz geothermometer-2 of Fournier -1977	[1,522/(5.75−log S)]−273.15
Quartz	TSFP82	Quartz geothermometer of Fournier and Potter II -1982	−42.198(±1.345) + 0.28831(±0.01337)S−3.6686×10−4 (±3.152×10−5)S2 + 3.1665×10−7(±2.421×10−7)S3 + 77.034(±1.216)log S
Quartz	TSVS97	Quartz geothermometer-1 of Verma and Santoyo -1997	−{44.119(±0.438)} + {0.24469(±0.00573)}S−{1.7414×10−4(±1.365×10−5)}S2 + {79.305(±0.427)}log S
Quartz	TS2A00	Quartz geothermometer-2 of Arnórsson -2000	−55.3 + 0.3659S−5.3954×10−4S2 + 5.5132×10−7S3 + 74.360 log S
Quartz	TSV00	Quartz geothermometer of Verma -2000	{[1,175.7(±31.7)]/[4.88(±0.08)−log S]}−273.15
